# Supplementary material for: Structural behaviour of built-up I-shaped CFS columns
Source: Sci Rep. 2024 Oct 27;14:25628. doi: 10.1038/s41598-024-77455-x (PMC11514255; doi:10.1038/s41598-024-77455-x)
Supplement: Supplementary file 1 — Supplementary Material 1 [file 41598_2024_77455_MOESM1_ESM.xlsx]

## Sheet: Property
Gross Section Properties C-Sections With Lips
ID	Dimensions							Properties of Full Section
	D	B	t	d	outside R	A	Axis x-x			Axis y-y
							Ix	Sx	rx	Iy	ry	X'
	mm	mm	mm	mm	mm	mm^2	mm^4	mm^3	mm	mm^4	mm	mm			Py	Py (
C200*75*20*2.5	200	75	2.5	20	7.5	923.17	5625604	56256	78.3	665865	27.5	21.79	1846.34	655451	655451
C200*75*20*2	200	75	2	20	6	746.83	4.59655e+06	45965.5	78.6	551952	27.7	21.86		530249	530249
C200*75*20*1.5	200	75	1.5	20	4.5	566.34	3.51979e+06	35197.9	79	428562	27.9	21.93		402101	402101
C150*75*20*2	150	75	2	20	6	646.83	2362038	31493.8	60.5	501708	28.3	25.09		459249	459249
C150*65*20*2	150	65	2	20	6	606.83	2142998	28573.3	59.5	355429	24.6	21.08		430849	430849
C150*50*20*2	150	50	2	20	6	546.83	1814438	24192.5	57.7	189614	19	15.34		388249	388249
C100*75*20*2	100	75	2	20	6	546.83	936339	18726.8	41.3	433087	28.6	29.49		388249	388249
Meshing = 5*5		Create Step : (Procedure type = Linear Perturbation : Buckle) ; (Number of eigenvalues requested = 100)										Create constraint = Coupling
		Create interaction property = Contact : (Tangentional Behavior: Friction Formulation = Frictionless) , (Normal Behavior = Hard Contact, Default, YES Allow Separation after contact)
		Create Boundary Condition: (initial, Displacement/Rotation); Left(U1=U2=UR3=0) , Right(U1=U2=U3=UR3=0)											Create Load: (Step-1, Concentrated Force) ; Left(CF3 = -1)
Material Type = S355		Fy = 355		Fu = 510		Mass Density = 7849.047			E = 210000		U = 0.3		A = 0.0000117
we use Edge Distance = 20 mm			Nominal Screw Diameter (d) = 4.8 mm.				2.03 mm ≤ d ≤ 6.35 mm				Minimum Spacing ≥ 3*d ≥ 14.4 mm				Minimum Edge and End Distances ≥ 1.5*d ≥ 7.2 mm
C200-75-20-2.5			15.71	75	21.79
C200-75-20-2			15.64	75	21.86
C200-75-20-1.5			15.57	75	21.93
C150-75-20-2			12.41	75	25.09				2.4
C150-65-20-2			11.42	65	21.08
C150-50-20-2			9.66	50	15.34
C100-75-20-2			8.01	75	29.49

## Sheet: Buckling
*(Fy = 355 Mpa) ; *Py is Yielding Strength ; *Pn is Nominal Strength.												ID	C200*75*20*2.5	C200*75*20*2	C200*75*20*1.5	C150*75*20*2	C150*65*20*2	C150*50*20*2	C100*75*20*2
Length = 3000 mm			Compression										Screw Spacing	Screw Spacing	Screw Spacing	Screw Spacing	Screw Spacing	Screw Spacing	Screw Spacing
Software	ID	Py	Lcrl	Pcrl	Lcrd	Pcrd	Lcre	Pcre	Pn			0S
												Lcre/1	3000	3000	3000	3000	3000	3000	3000
CUFSM	C200*75*20*2.5	327504	152	154821	562	236091	3000	131195				Lcre/2	1500	1500	1500	1500	1500	1500	1500
Abaqus	C200*75*20*2.5	327725		161486		243755		154602				Lcre/3	1000	1000	1000	1000	1000	1000	1000
												Lcre/4	750	750	750	750	750	750	750
CUFSM	C200*75*20*2	264982	152	79478.8	642	146813	3000	103446				Lcrd/1	562	642	750	650	586	476	609
Abaqus	C200*75*20*2	265125		82763		154673		125992				Lcrd/2	281	321	375	325	293	238	304.5
												Lcrd/3	187.333	214	250	216.667	195.333	158.667	203
CUFSM	C200*75*20*1.5	200971	152	33610.4	750	80215.7	3000	77072.5				Lcrd/4	140.5	160.5	187.5	162.5	146.5	119	152.25
Abaqus	C200*75*20*1.5	201051		34959		84120		94635				Lcrl/1	152	152	152	117	115	112	84
												Lcrl/2	76	76	76	58.5	57.5	56	42
CUFSM	C150*75*20*2	229482	117	120100	650	187719	3000	69663.9				Lcrl/3	50.6667	50.6667	50.6667	39	38.3333	37.3333	28
Abaqus	C150*75*20*2	229625		125497		203333		116700				Lcrl/4	38	38	38	29.25	28.75	28	21
												S50	50	50	50	50	50	50	50
CUFSM	C150*65*20*2	215282	115	114590	586	192406	3000	62089.5				S100	100	100	100	100	100	100	100
Abaqus	C150*65*20*2	215425		119785		206228		83005				S150	150	150	150	150	150	150	150
												S200	200	200	200	200	200	200	200
CUFSM	C150*50*20*2	193982	112	106347	476	177688	3000	41810.9				S250	250	250	250	250	250	250	250
Abaqus	C150*50*20*2	194125		111003		188241		44521				S300	300	300	300	300	300	300	300
CUFSM	C100*75*20*2	193982	84	216310	609	213187	3000	37048.7
Abaqus	C100*75*20*2	194125		228843		231205		101758				ID	C200*75*20*2.5	C200*75*20*2	C200*75*20*1.5	C150*75*20*2	C150*65*20*2	C150*50*20*2	C100*75*20*2
L	3000		Fy	355									Screw Number	Screw Number	Screw Number	Screw Number	Screw Number	Screw Number	Screw Number
												0S
*F.B.A.G.B is fully braced against global buckling												Lcre/1	2	2	2	2	2	2	2
L is the column length (L=3000) in mm.												Lcre/2	3	3	3	3	3	3	3
Lcre is Half-Wavelengh of Global Buckling in mm.												Lcre/3	4	4	4	4	4	4	4
Lcrd is Half-Wavelengh of Distortinal Buckling in mm.												Lcre/4	5	5	5	5	5	5	5
Lcrl is Half-Wavelengh of Local Buckling in mm.												Lcrd/1	6	6	5	6	6	7	6
Pcre is Critical elastic Global column buckling load in N												Lcrd/2	12	10	9	10	11	13	11
Pcrd is Critical elastic Distorsional column buckling load in N												Lcrd/3	17	15	13	15	16	20	16
Pcrl is Critical elastic Local column buckling load in N												Lcrd/4	22	19	17	19	21	26	20
Pn is Nominal Axial Strength in N												Lcrl/1	20	20	20	26	27	27	36
Fy is Yeild stress (Fy = 355 Mpa).												Lcrl/2	40	40	40	52	52	54	71
Py is member Axial Yield Strength in N.												Lcrl/3	59	59	59	77	78	80	107
												Lcrl/4	79	79	79	102	104	107	142
												S50	60	60	60	60	60	60	60
												S100	31	31	31	31	31	31	31
												S150	21	21	21	21	21	21	21
												S200	16	16	16	16	16	16	16
												S250	13	13	13	13	13	13	13
												S300	11	11	11	11	11	11	11
												ID	C200*75*20*2.5	C200*75*20*2	C200*75*20*1.5	C150*75*20*2	C150*65*20*2	C150*50*20*2	C100*75*20*2
													Screw Spacing	Screw Spacing	Screw Spacing	Screw Spacing	Screw Spacing	Screw Spacing	Screw Spacing
												0S
												Lcre/1	2960	2960	2960	2960	2960	2960	2960
												Lcre/2	1480	1480	1480	1480	1480	1480	1480
												Lcre/3	986.67	986.67	986.67	986.67	986.67	986.67	986.67
												Lcre/4	740	740	740	740	740	740	740
												Lcrd/1	592	592	740	592	592	493.33	592
												Lcrd/2	269.09	328.89	370	328.89	296	246.67	296
												Lcrd/3	185	211.43	246.67	211.43	197.33	155.79	197.33
												Lcrd/4	140.95	164.44	185	164.44	148	118.4	155.79
												Lcrl/1	155.79	155.79	155.79	118.4	113.85	113.85	84.57
												Lcrl/2	75.9	75.9	75.9	58.04	58.04	55.85	42.29
												Lcrl/3	51.03	51.03	51.03	38.95	38.44	37.47	27.92
												Lcrl/4	37.95	37.95	37.95	29.31	28.74	27.92	20.99
												S50	50.17	50.17	50.17	50.17	50.17	50.17	50.17
												S100	98.67	98.67	98.67	98.67	98.67	98.67	98.67
												S150	148	148	148	148	148	148	148
												S200	197.33	197.33	197.33	197.33	197.33	197.33	197.33
												S250	246.67	246.67	246.67	246.67	246.67	246.67	246.67
												S300	296	296	296	296	296	296	296

## Sheet: Results
('2*C200*75*20*2.5). One layer of Screw.																			('2*C200*75*20*2.5). Two layers of Screws.
ID	Screw Number	Screw Spacing	Pcrl	Pnl	Pcrl/Pcrl (0S)	Pcrd	Pnd	Pcrd/Pcrd (0S)	Pcre	Pne	Pcre/Pcre (0S)	Pn	Pn/Pn (0S)	Pcrl	Pcrd	Pcre	Pn		ID	Screw Number	Screw Spacing	Pcrl	Pnl	Pcrl/Pcrl (0S)	Pcrd	Pnd	Pcrd/Pcrd (0S)	Pcre	Pne	Pcre/Pcre (0S)	Pn	Pn/Pn (0S)
		mm	N	N	%	N	N	%	N	N	%	N	%	kN	kN	kN	kN				mm	N	N	%	N	N	%	N	N	%	N	%
0S			325478	293861	100	489551	434718	100	449836	356188	100	293861	100	325.478	489.551	449.836	293.861		0S			325478	293861	100	489551	434718	100	449836	356188	100	293861	100
Lcre/1	2	2960	325493	293869	100.005	490336	435025	100.16	449852	356196	100.004	293869	100.003						Lcre/1	4	2960	325480	293926	100.001	489637	434752	100.018	450078	356305	100.054	293926	100.022
Lcre/2	3	1480	325493	293869	100.005	490336	435025	100.16	449852	356196	100.004	293869	100.003						Lcre/2	6	1480	325727	294108	100.077	489639	434753	100.018	450484	356500	100.144	294108	100.084
Lcre/3	4	986.67	326248	297741	100.237	495758	437135	101.268	463891	362831	103.124	297741	101.32						Lcre/3	8	986.67	326550	299652	100.329	500758	439062	102.289	471163	366158	104.741	299652	101.971
Lcre/4	5	740	325686	298744	100.064	499481	438572	102.028	468567	364978	104.164	298744	101.662						Lcre/4	10	740	326602	300638	100.345	513438	443879	104.879	475119	367937	105.62	300638	102.306
Lcrd/1	6	592	325709	299796	100.071	499012	438391	101.933	472796	366895	105.104	299796	102.02						Lcrd/1	12	592	326028	304731	100.169	506503	441257	103.463	493204	375810	109.641	304731	103.699
Lcrd/2	12	269.09	328774	304738	101.013	503887	440261	102.928	489538	374248	108.826	304738	103.702						Lcrd/2	24	269.09	330924	308701	101.673	570306	464286	116.496	504044	380333	112.051	308701	105.05
Lcrd/3	17	185	337700	310542	103.755	505894	441026	103.338	502912	379867	111.799	310542	105.676						Lcrd/3	34	185	342307	313521	105.171	627303	482959	128.138	509968	382745	113.368	313521	106.69
Lcrd/4	22	140.95	327671	304671	100.674	498192	438075	101.765	490723	374755	109.089	304671	103.679						Lcrd/4	44	140.95	338109	312171	103.881	631566	484290	129.009	509681	382629	113.304	312171	106.231
Lcrl/1	20	155.79	325725	301292	100.076	521797	446999	106.587	478940	369636	106.47	301292	102.529						Lcrl/1	40	155.79	335091	310849	102.954	603348	475314	123.245	507904	381909	112.909	310849	105.781
Lcrl/2	40	75.9	388932	324559	119.496	530449	450184	108.354	499375	378402	111.013	324559	110.447						Lcrl/2	80	75.9	379578	325512	116.622	723743	511053	147.838	514658	384626	114.41	325512	110.771
Lcrl/3	59	51.03	416890	332409	128.085	537851	452872	109.866	500970	379065	111.367	332409	113.118						Lcrl/3	118	51.03	395080	330192	121.385	763903	521606	156.042	516243	385256	114.762	330192	112.363
Lcrl/4	79	37.95	434860	337173	133.607	541578	454214	110.627	501642	379343	111.517	337173	114.739						Lcrl/4	158	37.95	404050	332803	124.14	795342	529440	162.464	516978	385547	114.926	332803	113.252
('2*C200*75*20*2). One layer of Screw.																			('2*C200*75*20*2). Two layers of Screws.
ID	Screw Number	Screw Spacing	Pcrl	Pnl	Pcrl/Pcrl (0S)	Pcrd	Pnd	Pcrd/Pcrd (0S)	Pcre	Pne	Pcre/Pcre (0S)	Pn	Pn/Pn (0S)	Pcrl	Pcrd	Pcre	Pn		ID	Screw Number	Screw Spacing	Pcrl	Pnl	Pcrl/Pcrl (0S)	Pcrd	Pnd	Pcrd/Pcrd (0S)	Pcre	Pne	Pcre/Pcre (0S)	Pn	Pn/Pn (0S)
		mm	N	N	%	N	N	%	N	N	%	N	%	kN	kN	kN	kN				mm	N	N	%	N	N	%	N	N	%	N	%
0S			166522	202838	100	309522	314408	100	360857	286667	100	202838	100	166.522	309.522	360.857	202.838		0S			166522	202838	100	309522	314408	100	360857	286667	100	202838	100
Lcre/1	2	2960	166530	202858	100.005	309639	314463	100.038	360928	286702	100.02	202858	100.01						Lcre/1	4	2960	166523	202929	100.001	309531	314412	100.003	361257	286863	100.111	202929	100.045
Lcre/2	3	1480	166530	202858	100.005	309639	314463	100.038	360928	286702	100.02	202858	100.01						Lcre/2	6	1480	166638	203991	100.07	311401	315298	100.607	365788	289054	101.366	203991	100.569
Lcre/3	4	986.67	166927	205448	100.243	309658	314472	100.044	371891	291946	103.058	205448	101.287						Lcre/3	8	986.67	167099	208007	100.347	312696	315909	101.025	383705	297360	106.332	208007	102.548
Lcre/4	5	740	166628	205370	100.064	311971	315567	100.791	372120	292054	103.121	205370	101.248						Lcre/4	10	740	167083	209261	100.337	315424	317190	101.907	389934	300121	108.058	209261	103.166
Lcrd/1	6	592	166640	208252	100.071	311086	315149	100.505	385875	298329	106.933	208252	102.669						Lcrd/1	12	592	166774	210284	100.151	318857	318791	103.016	395805	302665	109.685	210284	103.671
Lcrd/2	10	328.89	167340	209666	100.491	307161	313284	99.2372	391409	300765	108.467	209666	103.366						Lcrd/2	20	328.89	167499	212447	100.587	367110	340004	118.605	405462	306734	112.361	212447	104.737
Lcrd/3	15	211.43	175273	213803	105.255	322863	320643	104.31	395166	302391	109.508	213803	105.406						Lcrd/3	30	211.43	174770	216448	104.953	390364	349446	126.118	409988	308593	113.615	216448	106.71
Lcrd/4	19	164.44	167650	211368	100.677	308348	313850	99.6207	399432	304210	110.69	211368	104.205						Lcrd/4	38	164.44	172282	215899	103.459	401704	353884	129.782	412810	309737	114.397	215899	106.439
Lcrl/1	20	155.79	166662	211083	100.084	315763	317349	102.016	400200	304535	110.903	211083	104.065						Lcrl/1	40	155.79	171674	215750	103.094	398544	352658	128.761	413437	309990	114.571	215750	106.366
Lcrl/2	40	75.9	202312	225859	121.493	331413	324537	107.073	401246	304975	111.193	225859	111.349						Lcrl/2	80	75.9	196119	226755	117.774	454168	373116	146.732	418027	311823	115.843	226755	111.791
Lcrl/3	59	51.03	217898	231912	130.852	334420	325889	108.044	402532	305515	111.549	231912	114.334						Lcrl/3	118	51.03	204637	230386	122.889	488867	384771	157.943	419620	312452	116.284	230386	113.581
Lcrl/4	79	37.95	227328	235376	136.515	335985	326588	108.55	403039	305726	111.689	235376	116.041						Lcrl/4	158	37.95	209629	232425	125.887	509706	391403	164.675	420315	312725	116.477	232425	114.586



('2*C200*75*20*1.5). One layer of Screw.																			('2*C200*75*20*1.5). Two layers of Screws.
ID	Screw Number	Screw Spacing	Pcrl	Pnl	Pcrl/Pcrl (0S)	Pcrd	Pnd	Pcrd/Pcrd (0S)	Pcre	Pne	Pcre/Pcre (0S)	Pn	Pn/Pn (0S)	Pcrl	Pcrd	Pcre	Pn		ID	Screw Number	Screw Spacing	Pcrl	Pnl	Pcrl/Pcrl (0S)	Pcrd	Pnd	Pcrd/Pcrd (0S)	Pcre	Pne	Pcre/Pcre (0S)	Pn	Pn/Pn (0S)
		mm	N	N	%	N	N	%	N	N	%	N	%	kN	kN	kN	kN				mm	N	N	%	N	N	%	N	N	%	N	%
0S			70217	124208	100	168354	203127	100	268634	214906	100	124208	100	70.217	168.354	268.634	124.208		0S			70217	124208	100	168354	203127	100	268634	214906	100	124208	100
Lcre/1	2	2960	70221	124365	100.006	168363	203132	100.005	269468	215323	100.31	124365	100.127						Lcre/1	4	2960	70217	124216	100	168355	203127	100.001	268680	214929	100.017	124216	100.007
Lcre/2	3	1480	70221	124365	100.006	168796	203391	100.263	269468	215323	100.31	124365	100.127						Lcre/2	6	1480	70264	124254	100.067	168660	203309	100.182	268721	214950	100.032	124254	100.037
Lcre/3	4	986.67	70396	124782	100.255	168882	203442	100.314	271127	216148	100.928	124782	100.462						Lcre/3	8	986.67	70461	126792	100.347	170076	204153	101.023	282209	221481	105.053	126792	102.081
Lcre/4	5	740	70265	124646	100.068	169771	203972	100.842	270841	216006	100.822	124646	100.353						Lcre/4	10	740	70445	128254	100.325	174102	206526	103.414	290989	225503	108.322	128254	103.258
Lcrd/1	5	740	70265	127142	100.068	169771	203972	100.842	285005	222781	106.094	127142	102.363						Lcrd/1	10	740	70445	128254	100.325	174102	206526	103.414	290989	225503	108.322	128254	103.258
Lcrd/2	9	370	71383	129281	101.661	172127	205366	102.241	293546	226642	109.274	129281	104.085						Lcrd/2	18	370	71698	130509	102.109	183793	212092	109.171	299967	229440	111.664	130509	105.073
Lcrd/3	13	246.67	72183	129168	102.8	173193	205993	102.874	289715	224930	107.847	129168	103.993						Lcrd/3	26	246.67	72589	132113	103.378	183847	212122	109.203	306600	232242	114.133	132113	106.364
Lcrd/4	17	185	73100	126514	104.106	175004	207052	103.95	271346	216256	101.01	126514	101.857						Lcrd/4	34	185	73854	132993	105.18	208267	225313	123.708	306997	232407	114.281	132993	107.073
Lcrl/1	20	155.79	70276	128339	100.084	177203	208329	105.256	292188	226039	108.768	128339	103.326						Lcrl/1	40	155.79	72208	132123	102.835	218747	230644	129.933	308321	232955	114.774	132123	106.373
Lcrl/2	40	75.9	85592	138157	121.896	177487	208493	105.425	294888	227234	109.773	138157	111.231						Lcrl/2	80	75.9	82339	139494	117.264	249703	245374	148.32	314928	235638	117.233	139494	112.307
Lcrl/3	59	51.03	92258	141981	131.39	180117	210004	106.987	295488	227497	109.997	141981	114.31						Lcrl/3	118	51.03	85820	141894	122.221	267159	253082	158.689	317063	236488	118.028	141894	114.239
Lcrl/4	79	37.95	96287	144674	137.128	180369	210148	107.137	298484	228802	111.112	144674	116.477						Lcrl/4	158	37.95	87857	143215	125.122	281418	259090	167.158	317933	236831	118.352	143215	115.303
('2*C150*75*20*2). One layer of Screw.																			('2*C150*75*20*2). Two layers of Screws.
ID	Screw Number	Screw Spacing	Pcrl	Pnl	Pcrl/Pcrl (0S)	Pcrd	Pnd	Pcrd/Pcrd (0S)	Pcre	Pne	Pcre/Pcre (0S)	Pn	Pn/Pn (0S)	Pcrl	Pcrd	Pcre	Pn		ID	Screw Number	Screw Spacing	Pcrl	Pnl	Pcrl/Pcrl (0S)	Pcrd	Pnd	Pcrd/Pcrd (0S)	Pcre	Pne	Pcre/Pcre (0S)	Pn	Pn/Pn (0S)
		mm	N	N	%	N	N	%	N	N	%	N	%	kN	kN	kN	kN				mm	N	N	%	N	N	%	N	N	%	N	%
0S			252448	224292	100	405381	327278	100	361126	269702	100	224292	100	252.448	405.381	361.126	224.292		0S			252448	224292	100	405381	327278	100	361126	269702	100	224292	100
Lcre/1	2	2960	252459	224310	100.004	405382	327278	100	361193	269728	100.019	224310	100.008						Lcre/1	4	2960	252452	224382	100.002	405384	327279	100.001	361531	269863	100.112	224382	100.04
Lcre/2	3	1480	252459	224310	100.004	405845	327435	100.114	361193	269728	100.019	224310	100.008						Lcre/2	6	1480	252607	224457	100.063	404641	327027	99.8175	361664	269915	100.149	224457	100.074
Lcre/3	4	986.67	252774	225141	100.129	406836	327769	100.359	364559	271057	100.951	225141	100.379						Lcre/3	8	986.67	252978	228823	100.21	409276	328589	100.961	381860	277610	105.741	228823	102.02
Lcre/4	5	740	252881	230213	100.172	407320	327932	100.478	389019	280194	107.724	230213	102.64						Lcre/4	10	740	253117	231501	100.265	409840	328778	101.1	395335	282414	109.473	231501	103.214
Lcrd/1	6	592	252510	229140	100.025	406237	327567	100.211	384143	278442	106.374	229140	102.161						Lcrd/1	12	592	253632	232972	100.469	421938	332772	104.084	402357	284821	111.417	232972	103.87
Lcrd/2	10	328.89	253549	232726	100.436	408701	328396	100.819	401165	284417	111.087	232726	103.761						Lcrd/2	20	328.89	256916	235779	101.77	415015	330500	102.377	412312	288125	114.174	235779	105.122
Lcrd/3	15	211.43	254217	233671	100.701	408578	328355	100.789	405191	285774	112.202	233671	104.182						Lcrd/3	30	211.43	255500	236027	101.209	440293	338631	108.612	416182	289377	115.246	236027	105.232
Lcrd/4	19	164.44	266041	238348	105.384	422814	333057	104.3	411294	287793	113.892	238348	106.267						Lcrd/4	38	164.44	269918	240803	106.92	502684	356875	124.003	418596	290149	115.914	240803	107.362
Lcrl/1	26	118.4	252520	229368	100.029	421806	332729	104.052	385278	278853	106.688	229368	102.263						Lcrl/1	52	118.4	268601	239698	106.399	448104	341052	110.539	414573	288859	114.8	239698	106.869
Lcrl/2	52	58.04	311059	251401	123.217	426104	334123	105.112	413686	288572	114.554	251401	112.086						Lcrl/2	104	58.04	321571	255796	127.381	570648	374172	140.768	422436	291362	116.977	255796	114.046
Lcrl/3	77	38.95	335697	257894	132.977	427629	334614	105.488	414592	288865	114.805	257894	114.981						Lcrl/3	154	38.95	342756	261305	135.773	595146	379826	146.812	423232	291612	117.198	261305	116.502
Lcrl/4	102	29.31	348898	261199	138.206	428151	334782	105.617	414930	288974	114.899	261199	116.455						Lcrl/4	204	29.31	354977	264344	140.614	607338	382534	149.819	423564	291716	117.29	264344	117.857
('2*C150*65*20*2). One layer of Screw.																			('2*C150*65*20*2). Two layers of Screws.
ID	Screw Number	Screw Spacing	Pcrl	Pnl	Pcrl/Pcrl (0S)	Pcrd	Pnd	Pcrd/Pcrd (0S)	Pcre	Pne	Pcre/Pcre (0S)	Pn	Pn/Pn (0S)	Pcrl	Pcrd	Pcre	Pn		ID	Screw Number	Screw Spacing	Pcrl	Pnl	Pcrl/Pcrl (0S)	Pcrd	Pnd	Pcrd/Pcrd (0S)	Pcre	Pne	Pcre/Pcre (0S)	Pn	Pn/Pn (0S)
		mm	N	N	%	N	N	%	N	N	%	N	%	kN	kN	kN	kN				mm	N	N	%	N	N	%	N	N	%	N	%
0S			241136	187422	100	411030	317052	100	252785	211109	100	187422	100	241.136	411.03	252.785	187.422		0S			241136	187422	100	411030	317052	100	252785	211109	100	187422	100
Lcre/1	2	2960	241142	187450	100.002	411031	317052	100	252858	211153	100.029	187450	100.015						Lcre/1	4	2960	241141	187560	100.002	411031	317052	100	253168	211337	100.152	187560	100.074
Lcre/2	3	1480	241142	187450	100.002	411031	317052	100	252858	211153	100.029	187450	100.015						Lcre/2	6	1480	241249	187536	100.047	415514	318453	101.091	253024	211252	100.095	187536	100.061
Lcre/3	4	986.67	241351	189687	100.089	411943	317338	100.222	259094	214809	102.496	189687	101.209						Lcre/3	8	986.67	241645	193023	100.211	417461	319057	101.565	268856	220306	106.358	193023	102.988
Lcre/4	5	740	241555	190001	100.174	412697	317574	100.406	259856	215248	102.797	190001	101.376						Lcre/4	10	740	242088	194858	100.395	419066	319553	101.955	274235	223224	108.485	194858	103.967
Lcrd/1	6	592	241307	192068	100.071	414368	318096	100.812	266204	218839	105.308	192068	102.479						Lcrd/1	12	592	242293	196676	100.48	425082	321395	103.419	279933	226232	110.74	196676	104.937
Lcrd/2	11	296	245504	197321	101.811	419865	319799	102.149	279273	225888	110.478	197321	105.282						Lcrd/2	22	296	247724	200180	102.732	476576	336158	115.947	286820	229759	113.464	200180	106.807
Lcrd/3	16	197.33	244055	199584	101.211	420504	319996	102.305	288115	230409	113.976	199584	106.489						Lcrd/3	32	197.33	247638	201154	102.696	502621	342991	122.283	290227	231461	114.812	201154	107.326
Lcrd/4	21	148	255395	198779	105.913	435358	324483	105.919	275786	224051	109.099	198779	106.06						Lcrd/4	42	148	259507	203346	107.619	530470	349869	129.059	287189	229944	113.61	203346	108.496
Lcrl/1	27	113.85	241188	197711	100.022	430351	322987	104.701	284361	228513	112.491	197711	105.49						Lcrl/1	54	113.85	256586	203596	106.407	454244	329969	110.514	290558	231625	114.943	203596	108.629
Lcrl/2	52	58.04	297284	212485	123.285	438280	325347	106.63	287252	229976	113.635	212485	113.373						Lcrl/2	104	58.04	305120	215833	126.534	612507	367815	149.018	292255	232461	115.614	215833	115.159
Lcrl/3	78	38.44	321586	218055	133.363	441130	326185	107.323	287809	230256	113.855	218055	116.344						Lcrl/3	156	38.44	325416	220453	134.951	645592	374173	157.067	292724	232691	115.8	220453	117.624
Lcrl/4	104	28.74	335460	221057	139.117	442332	326536	107.616	288018	230360	113.938	221057	117.946						Lcrl/4	208	28.74	337208	223013	139.841	659637	376732	160.484	292919	232786	115.877	223013	118.99
('2*C150*50*20*2). One layer of Screw.																			('2*C150*50*20*2). Two layers of Screws.
ID	Screw Number	Screw Spacing	Pcrl	Pnl	Pcrl/Pcrl (0S)	Pcrd	Pnd	Pcrd/Pcrd (0S)	Pcre	Pne	Pcre/Pcre (0S)	Pn	Pn/Pn (0S)	Pcrl	Pcrd	Pcre	Pn		ID	Screw Number	Screw Spacing	Pcrl	Pnl	Pcrl/Pcrl (0S)	Pcrd	Pnd	Pcrd/Pcrd (0S)	Pcre	Pne	Pcre/Pcre (0S)	Pn	Pn/Pn (0S)
		mm	N	N	%	N	N	%	N	N	%	N	%	kN	kN	kN	kN				mm	N	N	%	N	N	%	N	N	%	N	%
0S			223717	115692	100	376274	287538	100	131918	115692	100	115692	100	223.717	376.274	131.918	115.692		0S			223717	115692	100	376274	287538	100	131918	115692	100	115692	100
Lcre/1	2	2960	223726	115750	100.004	376309	287549	100.009	131984	115750	100.05	115750	100.05						Lcre/1	4	2960	223719	115902	100.001	376276	287539	100.001	132157	115902	100.181	115902	100.181
Lcre/2	3	1480	223746	115750	100.013	372749	286442	99.0632	131984	115750	100.05	115750	100.05						Lcre/2	6	1480	223787	115916	100.031	374935	287123	99.6441	132173	115916	100.193	115916	100.193
Lcre/3	4	986.67	223775	120314	100.026	373594	286706	99.2878	137188	120314	103.995	120314	103.995						Lcre/3	8	986.67	224152	122400	100.194	374993	287141	99.6596	139567	122400	105.798	122400	105.798
Lcre/4	5	740	224213	122415	100.222	374379	286950	99.4964	139584	122415	105.811	122415	105.811						Lcre/4	10	740	224882	125215	100.521	380431	288818	101.105	142777	125215	108.232	125215	108.232
Lcrd/1	7	493.33	224506	124525	100.353	377727	287987	100.386	141990	124525	107.635	124525	107.635						Lcrd/1	14	493.33	225409	127635	100.756	389155	291458	103.423	145536	127635	110.323	127635	110.323
Lcrd/2	13	246.67	224716	127096	100.447	383207	289664	101.843	144921	127096	109.857	127096	109.857						Lcrd/2	26	246.67	225654	129853	100.866	483431	316563	128.478	148065	129853	112.24	129853	112.24
Lcrd/3	20	155.79	236337	128375	105.641	402892	295498	107.074	146380	128375	110.963	128375	110.963						Lcrd/3	40	155.79	238764	130685	106.726	491164	318371	130.534	149014	130685	112.96	130685	112.96
Lcrd/4	26	118.4	224375	129058	100.294	393541	292764	104.589	147158	129058	111.553	129058	111.553						Lcrd/4	52	118.4	237039	131065	105.955	526369	326184	139.89	149447	131065	113.288	131065	113.288
Lcrl/1	27	113.85	223774	129132	100.025	399510	294517	106.175	147243	129132	111.617	129132	111.617						Lcrl/1	54	113.85	237033	131107	105.952	429291	302876	114.09	149495	131107	113.324	131107	113.324
Lcrl/2	54	55.85	278077	129973	124.299	411788	298040	109.438	148202	129973	112.344	129973	112.344						Lcrl/2	108	55.85	281950	131653	126.03	608407	341949	161.693	150117	131653	113.796	131653	113.796
Lcrl/3	80	37.47	300964	130162	134.529	415950	299209	110.544	148417	130162	112.507	130162	112.507						Lcrl/3	160	37.47	299402	131800	133.831	649371	348683	172.579	150285	131800	113.923	131800	113.923
Lcrl/4	107	27.92	312884	130241	139.857	417837	299736	111.046	148507	130241	112.575	130241	112.575						Lcrl/4	214	27.92	309232	131866	138.225	668014	351521	177.534	150360	131866	113.98	131866	113.98
('2*C100*75*20*2). One layer of Screw.																			('2*C100*75*20*2). Two layers of Screws.
ID	Screw Number	Screw Spacing	Pcrl	Pnl	Pcrl/Pcrl (0S)	Pcrd	Pnd	Pcrd/Pcrd (0S)	Pcre	Pne	Pcre/Pcre (0S)	Pn	Pn/Pn (0S)	Pcrl	Pcrd	Pcre	Pn		ID	Screw Number	Screw Spacing	Pcrl	Pnl	Pcrl/Pcrl (0S)	Pcrd	Pnd	Pcrd/Pcrd (0S)	Pcre	Pne	Pcre/Pcre (0S)	Pn	Pn/Pn (0S)
		mm	N	N	%	N	N	%	N	N	%	N	%	kN	kN	kN	kN				mm	N	N	%	N	N	%	N	N	%	N	%
0S			459707	243504	100	459904	310841	100	348331	243504	100	243504	100	459.707	459.904	348.331	243.504		0S			459707	243504	100	459904	310841	100	348331	243504	100	243504	100
Lcre/1	2	2960	459715	243616	100.002	459904	310841	100	348676	243616	100.099	243616	100.046						Lcre/1	4	2960	459713	243798	100.001	459906	310841	100	349235	243798	100.26	243798	100.121
Lcre/2	3	1480	459715	243616	100.002	459904	310841	100	348676	243616	100.099	243616	100.046						Lcre/2	6	1480	460718	243802	100.22	459833	310823	99.9846	349247	243802	100.263	243802	100.122
Lcre/3	4	986.67	462447	250756	100.596	459727	310797	99.9615	371717	250756	106.714	250756	102.979						Lcre/3	8	986.67	461711	252979	100.436	459832	310823	99.9843	379374	252979	108.912	252979	103.891
Lcre/4	5	740	462102	253768	100.521	459736	310799	99.9635	382152	253768	109.709	253768	104.215						Lcre/4	10	740	462215	256638	100.546	460198	310915	100.064	392533	256638	112.69	256638	105.394
Lcrd/1	6	592	459757	255416	100.011	459764	310806	99.9696	388062	255416	111.406	255416	104.892						Lcrd/1	12	592	462270	258538	100.558	459767	310807	99.9702	399656	258538	114.735	258538	106.174
Lcrd/2	11	296	463456	259173	100.816	459817	310819	99.9811	402080	259173	115.43	259173	106.435						Lcrd/2	22	296	466924	261918	101.57	467742	312784	101.704	412845	261918	118.521	261918	107.562
Lcrd/3	16	197.33	465234	260497	101.202	459791	310813	99.9754	407216	260497	116.905	260497	106.979						Lcrd/3	32	197.33	471265	262800	102.514	460326	310947	100.092	416401	262800	119.542	262800	107.925
Lcrd/4	20	155.79	461065	260911	100.295	460786	311062	100.192	408841	260911	117.371	260911	107.149						Lcrd/4	40	155.79	462626	263112	100.635	471777	313770	102.582	417669	263112	119.906	263112	108.053
Lcrl/1	36	84.57	459767	263128	100.013	475651	314707	103.424	417736	263128	119.925	263128	108.059						Lcrl/1	72	84.57	529895	264347	115.268	534637	327922	116.25	422760	264347	121.367	264347	108.56
Lcrl/2	71	42.29	555464	263854	120.83	479429	315613	104.245	420714	263854	120.78	263854	108.357						Lcrl/2	142	42.29	651108	264747	141.635	573234	335582	124.642	424428	264747	121.846	264747	108.724
Lcrl/3	107	27.92	595937	263992	129.634	480197	315796	104.412	421285	263992	120.944	263992	108.414						Lcrl/3	214	27.92	710526	264843	154.561	584812	337740	127.16	424831	264843	121.962	264843	108.764
Lcrl/4	142	20.99	612452	264039	133.227	480466	315860	104.471	421478	264039	120.999	264039	108.433						Lcrl/4	284	20.99	739087	264881	160.773	589269	338554	128.129	424988	264881	122.007	264881	108.779
One layer of Screw.																			Two layers of Screws.
ID	Screw Number	Screw Spacing	Pcrl/Pcrl (0S)	Pcrd/Pcrd (0S)	Pcre/Pcre (0S)	Pn/Pn (0S)													ID	Screw Number	Screw Spacing	Pcrl/Pcrl (0S)	Pcrd/Pcrd (0S)	Pcre/Pcre (0S)	Pn/Pn (0S)
		mm	%	%	%	%															mm	%	%	%	%
0S			100	100	100	100													0S			100	100	100	100
Lcre/1	2	2960	100.004	100.026	100.032	100.037													Lcre/1	4	2960	100.001	100.003	100.127	100.07
Lcre/2	3	1480	100.005	99.9437	100.032	100.037													Lcre/2	6	1480	100.082	100.192	100.32	100.163
Lcre/3	4	986.67	100.225	100.236	102.942	101.661													Lcre/3	8	986.67	100.296	100.93	106.134	103.043
Lcre/4	5	740	100.183	100.468	104.771	102.472													Lcre/4	10	740	100.39	102.061	108.697	104.22
Lcrd/1	6	599.047	100.096	100.603	106.118	103.46													Lcrd/1	12	599.047	100.415	102.97	110.695	105.133
Lcrd/2	10.8571	305.077	100.953	101.493	109.401	105.212													Lcrd/2	21.7143	305.077	101.615	113.254	113.496	106.656
Lcrd/3	16	200.711	102.938	103.087	111.165	106.241													Lcrd/3	32	200.711	103.807	117.854	114.811	107.601
Lcrd/4	20.5714	153.86	102.478	103.056	110.829	105.824													Lcrd/4	41.1429	153.86	104.807	125.433	114.957	108.135
Lcrl/1	25.1429	128.291	100.048	104.326	109.74	105.336													Lcrl/1	50.2857	128.291	106.13	119.047	115.241	107.986
Lcrl/2	49.8571	63.1314	122.074	108.671	115.059	111.312													Lcrl/2	99.7143	63.1314	124.749	145.573	116.531	112.37
Lcrl/3	74.1429	42.2671	131.547	110.782	116.631	113.43													Lcrl/3	148.286	42.2671	132.23	153.756	116.851	113.857
Lcrl/4	98.8571	31.5443	136.808	111.861	117.535	114.667													Lcrl/4	197.714	31.5443	136.372	158.609	116.987	114.678
											Pcrl/Pcrl (0S)	Pcrd/Pcrd (0S)	Pcre/Pcre (0S)	Pn/Pn (0S)
			(2*C200*75*20*2.5). One layer of Screw.				(2*C200*75*20*2.5). Two layers of Screws.
ID	Screw Spacing	Buckling Mode	Pcrl/Pcrl (0S)	Pcrd/Pcrd (0S)	Pcre/Pcre (0S)	Pn/Pn (0S)	Pcrl/Pcrl (0S)	Pcrd/Pcrd (0S)	Pcre/Pcre (0S)	Pn/Pn (0S)
	mm		%	%	%	%	%	%	%	%
0S		L	100	100	100	100	100	100	100	100									0
Lcre/1	2960	L	100.005	100.16	100.004	100.003	100.001	100.018	100.054	100.022									1
Lcre/2	1480	L	100.005	100.16	100.004	100.003	100.077	100.018	100.144	100.084									2
Lcre/3	986.67	L	100.237	101.268	103.124	101.32	100.329	102.289	104.741	101.971									3
Lcre/4	740	L	100.064	102.028	104.164	101.662	100.345	104.879	105.62	102.306									4
Lcrd/1	592	L	100.071	101.933	105.104	102.02	100.169	103.463	109.641	103.699									5
Lcrd/2	269.09	L	101.013	102.928	108.826	103.702	101.673	116.496	112.051	105.05									6
Lcrd/3	185	L	103.755	103.338	111.799	105.676	105.171	128.138	113.368	106.69									7
Lcrd/4	140.95	L	100.674	101.765	109.089	103.679	103.881	129.009	113.304	106.231									8
Lcrl/1	155.79	L	100.076	106.587	106.47	102.529	102.954	123.245	112.909	105.781									9
Lcrl/2	75.9	L	119.496	108.354	111.013	110.447	116.622	147.838	114.41	110.771									10
Lcrl/3	51.03	L	128.085	109.866	111.367	113.118	121.385	156.042	114.762	112.363									11
Lcrl/4	37.95	L	133.607	110.627	111.517	114.739	124.14	162.464	114.926	113.252									12
Pcrl (0S)	Pcrd (0S)		Pcre (0S)	Pn (0S)
kN	kN		kN	kN
325.478	489.551		449.836	293.861
			(2*C200*75*20*2). One layer of Screw.				(2*C200*75*20*2). Two layers of Screws.
ID	Screw Spacing	Buckling Mode	Pcrl/Pcrl (0S)	Pcrd/Pcrd (0S)	Pcre/Pcre (0S)	Pn/Pn (0S)	Pcrl/Pcrl (0S)	Pcrd/Pcrd (0S)	Pcre/Pcre (0S)	Pn/Pn (0S)
	mm		%	%	%	%	%	%	%	%
0S		L	100	100	100	100	100	100	100	100
Lcre/1	2960	L	100.005	100.038	100.02	100.01	100.001	100.003	100.111	100.045
Lcre/2	1480	L	100.005	100.038	100.02	100.01	100.07	100.607	101.366	100.569
Lcre/3	986.67	L	100.243	100.044	103.058	101.287	100.347	101.025	106.332	102.548
Lcre/4	740	L	100.064	100.791	103.121	101.248	100.337	101.907	108.058	103.166
Lcrd/1	592	L	100.071	100.505	106.933	102.669	100.151	103.016	109.685	103.671
Lcrd/2	328.89	L	100.491	99.2372	108.467	103.366	100.587	118.605	112.361	104.737
Lcrd/3	211.43	L	105.255	104.31	109.508	105.406	104.953	126.118	113.615	106.71
Lcrd/4	164.44	L	100.677	99.6207	110.69	104.205	103.459	129.782	114.397	106.439
Lcrl/1	155.79	L	100.084	102.016	110.903	104.065	103.094	128.761	114.571	106.366
Lcrl/2	75.9	L	121.493	107.073	111.193	111.349	117.774	146.732	115.843	111.791
Lcrl/3	51.03	L	130.852	108.044	111.549	114.334	122.889	157.943	116.284	113.581
Lcrl/4	37.95	L	136.515	108.55	111.689	116.041	125.887	164.675	116.477	114.586
Pcrl (0S)	Pcrd (0S)		Pcre (0S)	Pn (0S)
kN	kN		kN	kN
166.522	309.522		360.857	202.838
			(2*C200*75*20*1.5). One layer of Screw.				(2*C200*75*20*1.5). Two layers of Screws.
ID	Screw Spacing	Buckling Mode	Pcrl/Pcrl (0S)	Pcrd/Pcrd (0S)	Pcre/Pcre (0S)	Pn/Pn (0S)	Pcrl/Pcrl (0S)	Pcrd/Pcrd (0S)	Pcre/Pcre (0S)	Pn/Pn (0S)
	mm		%	%	%	%	%	%	%	%
0S		L	100	100	100	100	100	100	100	100
Lcre/1	2960	L	100.006	100.005	100.31	100.127	100	100.001	100.017	100.007
Lcre/2	1480	L	100.006	100.263	100.31	100.127	100.067	100.182	100.032	100.037
Lcre/3	986.67	L	100.255	100.314	100.928	100.462	100.347	101.023	105.053	102.081
Lcre/4	740	L	100.068	100.842	100.822	100.353	100.325	103.414	108.322	103.258
Lcrd/1	740	L	100.068	100.842	106.094	102.363	100.325	103.414	108.322	103.258
Lcrd/2	370	L	101.661	102.241	109.274	104.085	102.109	109.171	111.664	105.073
Lcrd/3	246.67	L	102.8	102.874	107.847	103.993	103.378	109.203	114.133	106.364
Lcrd/4	185	L	104.106	103.95	101.01	101.857	105.18	123.708	114.281	107.073
Lcrl/1	155.79	L	100.084	105.256	108.768	103.326	102.835	129.933	114.774	106.373
Lcrl/2	75.9	L	121.896	105.425	109.773	111.231	117.264	148.32	117.233	112.307
Lcrl/3	51.03	L	131.39	106.987	109.997	114.31	122.221	158.689	118.028	114.239
Lcrl/4	37.95	L	137.128	107.137	111.112	116.477	125.122	167.158	118.352	115.303
Pcrl (0S)	Pcrd (0S)		Pcre (0S)	Pn (0S)
kN	kN		kN	kN
70.217	168.354		268.634	124.208
			(2*C150*75*20*2). One layer of Screw.				(2*C150*75*20*2). Two layers of Screws.
ID	Screw Spacing	Buckling Mode	Pcrl/Pcrl (0S)	Pcrd/Pcrd (0S)	Pcre/Pcre (0S)	Pn/Pn (0S)	Pcrl/Pcrl (0S)	Pcrd/Pcrd (0S)	Pcre/Pcre (0S)	Pn/Pn (0S)
	mm		%	%	%	%	%	%	%	%
0S		L	100	100	100	100	100	100	100	100
Lcre/1	2960	L	100.004	100	100.019	100.008	100.002	100.001	100.112	100.04
Lcre/2	1480	L	100.004	100.114	100.019	100.008	100.063	99.8175	100.149	100.074
Lcre/3	986.67	L	100.129	100.359	100.951	100.379	100.21	100.961	105.741	102.02
Lcre/4	740	L	100.172	100.478	107.724	102.64	100.265	101.1	109.473	103.214
Lcrd/1	592	L	100.025	100.211	106.374	102.161	100.469	104.084	111.417	103.87
Lcrd/2	328.89	L	100.436	100.819	111.087	103.761	101.77	102.377	114.174	105.122
Lcrd/3	211.43	L	100.701	100.789	112.202	104.182	101.209	108.612	115.246	105.232
Lcrd/4	164.44	L	105.384	104.3	113.892	106.267	106.92	124.003	115.914	107.362
Lcrl/1	118.4	L	100.029	104.052	106.688	102.263	106.399	110.539	114.8	106.869
Lcrl/2	58.04	L	123.217	105.112	114.554	112.086	127.381	140.768	116.977	114.046
Lcrl/3	38.95	L	132.977	105.488	114.805	114.981	135.773	146.812	117.198	116.502
Lcrl/4	29.31	L	138.206	105.617	114.899	116.455	140.614	149.819	117.29	117.857
Pcrl (0S)	Pcrd (0S)		Pcre (0S)	Pn (0S)
kN	kN		kN	kN
252.448	405.381		361.126	224.292
			(2*C150*65*20*2). One layer of Screw.				(2*C150*65*20*2). Two layers of Screws.
ID	Screw Spacing	Buckling Mode	Pcrl/Pcrl (0S)	Pcrd/Pcrd (0S)	Pcre/Pcre (0S)	Pn/Pn (0S)	Pcrl/Pcrl (0S)	Pcrd/Pcrd (0S)	Pcre/Pcre (0S)	Pn/Pn (0S)
	mm		%	%	%	%	%	%	%	%
0S		L	100	100	100	100	100	100	100	100
Lcre/1	2960	L	100.002	100	100.029	100.015	100.002	100	100.152	100.074
Lcre/2	1480	L	100.002	100	100.029	100.015	100.047	101.091	100.095	100.061
Lcre/3	986.67	L	100.089	100.222	102.496	101.209	100.211	101.565	106.358	102.988
Lcre/4	740	L	100.174	100.406	102.797	101.376	100.395	101.955	108.485	103.967
Lcrd/1	592	L	100.071	100.812	105.308	102.479	100.48	103.419	110.74	104.937
Lcrd/2	296	L	101.811	102.149	110.478	105.282	102.732	115.947	113.464	106.807
Lcrd/3	197.33	L	101.211	102.305	113.976	106.489	102.696	122.283	114.812	107.326
Lcrd/4	148	L	105.913	105.919	109.099	106.06	107.619	129.059	113.61	108.496
Lcrl/1	113.85	L	100.022	104.701	112.491	105.49	106.407	110.514	114.943	108.629
Lcrl/2	58.04	G (F)	123.285	106.63	113.635	113.373	126.534	149.018	115.614	115.159
Lcrl/3	38.44	G (F)	133.363	107.323	113.855	116.344	134.951	157.067	115.8	117.624
Lcrl/4	28.74	G (F)	139.117	107.616	113.938	117.946	139.841	160.484	115.877	118.99
Pcrl (0S)	Pcrd (0S)		Pcre (0S)	Pn (0S)
kN	kN		kN	kN
241.136	411.03		252.785	187.422
			(2*C150*50*20*2). One layer of Screw.				(2*C150*50*20*2). Two layers of Screws.
ID	Screw Spacing	Buckling Mode	Pcrl/Pcrl (0S)	Pcrd/Pcrd (0S)	Pcre/Pcre (0S)	Pn/Pn (0S)	Pcrl/Pcrl (0S)	Pcrd/Pcrd (0S)	Pcre/Pcre (0S)	Pn/Pn (0S)
	mm		%	%	%	%	%	%	%	%
0S		G (F)	100	100	100	100	100	100	100	100
Lcre/1	2960	G (F)	100.004	100.009	100.05	100.05	100.001	100.001	100.181	100.181
Lcre/2	1480	G (F)	100.013	99.0632	100.05	100.05	100.031	99.6441	100.193	100.193
Lcre/3	986.67	G (F)	100.026	99.2878	103.995	103.995	100.194	99.6596	105.798	105.798
Lcre/4	740	G (F)	100.222	99.4964	105.811	105.811	100.521	101.105	108.232	108.232
Lcrd/1	493.33	G (F)	100.353	100.386	107.635	107.635	100.756	103.423	110.323	110.323
Lcrd/2	246.67	G (F)	100.447	101.843	109.857	109.857	100.866	128.478	112.24	112.24
Lcrd/3	155.79	G (F)	105.641	107.074	110.963	110.963	106.726	130.534	112.96	112.96
Lcrd/4	118.4	G (F)	100.294	104.589	111.553	111.553	105.955	139.89	113.288	113.288
Lcrl/1	113.85	G (F)	100.025	106.175	111.617	111.617	105.952	114.09	113.324	113.324
Lcrl/2	55.85	G (F)	124.299	109.438	112.344	112.344	126.03	161.693	113.796	113.796
Lcrl/3	37.47	G (F)	134.529	110.544	112.507	112.507	133.831	172.579	113.923	113.923
Lcrl/4	27.92	G (F)	139.857	111.046	112.575	112.575	138.225	177.534	113.98	113.98
Pcrl (0S)	Pcrd (0S)		Pcre (0S)	Pn (0S)
kN	kN		kN	kN
223.717	376.274		131.918	115.692
			(2*C100*75*20*2). One layer of Screw.				(2*C100*75*20*2). Two layers of Screws.
ID	Screw Spacing	Buckling Mode	Pcrl/Pcrl (0S)	Pcrd/Pcrd (0S)	Pcre/Pcre (0S)	Pn/Pn (0S)	Pcrl/Pcrl (0S)	Pcrd/Pcrd (0S)	Pcre/Pcre (0S)	Pn/Pn (0S)
	mm		%	%	%	%	%	%	%	%
0S		G (T)	100	100	100	100	100	100	100	100
Lcre/1	2960	G (T)	100.002	100	100.031	100.019	100.001	100	100.56	100.019
Lcre/2	1480	G (F)	100.002	100	130.701	115.383	100.22	99.9846	130.915	115.47
Lcre/3	986.67	G (F)	100.596	99.9615	139.338	118.764	100.436	99.9843	142.208	119.817
Lcre/4	740	G (F)	100.521	99.9635	143.249	120.191	100.546	100.064	147.141	121.55
Lcrd/1	592	G (F)	100.011	99.9696	145.465	120.971	100.558	99.9702	149.811	122.45
Lcrd/2	296	G (F)	100.816	99.9811	150.719	122.751	101.57	101.704	154.755	124.051
Lcrd/3	197.33	G (F)	101.202	99.9754	152.645	123.378	102.514	100.092	156.088	124.469
Lcrd/4	155.79	G (F)	100.295	100.192	153.254	123.574	100.635	102.582	156.563	124.616
Lcrl/1	84.57	G (F)	100.013	103.424	156.588	124.624	115.268	116.25	158.471	125.201
Lcrl/2	42.29	G (F)	120.83	104.245	157.704	124.968	141.635	124.642	159.096	125.391
Lcrl/3	27.92	G (F)	129.634	104.412	157.918	125.033	154.561	127.16	159.248	125.436
Lcrl/4	20.99	G (F)	133.227	104.471	157.991	125.055	160.773	128.129	159.306	125.454
Pcrl (0S)	Pcrd (0S)		Pcre (0S)	Pn (0S)
kN	kN		kN	kN
459.707	459.904		348.331	243.504
			One layer of Screws.				Two layers of screws.
ID	Screw Spacing	Buckling Mode	Pcrl/Pcrl (0S)	Pcrd/Pcrd (0S)	Pcre/Pcre (0S)	Pn/Pn (0S)	Pcrl/Pcrl (0S)	Pcrd/Pcrd (0S)	Pcre/Pcre (0S)	Pn/Pn (0S)
	mm		%	%	%	%	%	%	%	%
0S			100	100	100	100	100	100	100	100
Lcre/1	2960		100.004	100.03	100.066	100.033	100.001	100.003	100.17	100.055
Lcre/2	1480		100.005	99.9484	104.447	102.228	100.082	100.192	104.699	102.355
Lcre/3	986.67		100.225	100.208	107.698	103.917	100.296	100.93	110.89	105.318
Lcre/4	740		100.183	100.572	109.67	104.754	100.39	102.061	113.619	106.528
Lcrd/1	599.047		100.096	100.666	111.845	105.757	100.415	102.97	115.705	107.458
Lcrd/2	305.077		100.953	101.314	115.53	107.543	101.615	113.254	118.673	109.011
Lcrd/3	200.711		102.938	102.952	116.991	108.584	103.807	117.854	120.031	109.964
Lcrd/4	153.86		102.478	102.905	115.512	108.171	104.807	125.433	120.194	110.501
Lcrl/1	128.291		100.048	104.602	116.218	107.702	106.13	119.047	120.542	110.363
Lcrl/2	63.1314		122.074	106.611	118.602	113.685	124.749	145.573	121.853	114.751
Lcrl/3	42.2671		131.547	107.524	118.857	115.804	132.23	153.756	122.178	116.238
Lcrl/4	31.5443		136.808	107.866	119.103	117.041	136.372	158.609	122.315	117.06
Pcrl (0S)	Pcrd (0S)		Pcre (0S)	Pn (0S)
kN	kN		kN	kN
248.461	374.288		310.498	198.831
																				ID	2*C200*75*20*2.5	2*C200*75*20*2	2*C200*75*20*1.5	2*C150*75*20*2	2*C150*65*20*2	2*C150*50*20*2	2*C100*75*20*2
																					Screw Spacing	Screw Spacing	Screw Spacing	Screw Spacing	Screw Spacing	Screw Spacing	Screw Spacing
					Specimen	Pcrl (0S)	Pcrd (0S)	Pcre (0S)	Pn (0S)												mm	mm	mm	mm	mm	mm	mm
						kN	kN	kN	kN											0S
					2*C200*75*20*2.5	325.478	489.551	449.836	293.861											Lcre/1	2960	2960	2960	2960	2960	2960	2960
					2*C200*75*20*2	166.522	309.522	360.857	202.838											Lcre/2	1480	1480	1480	1480	1480	1480	1480
					2*C200*75*20*1.5	70.217	168.354	268.634	124.208											Lcre/3	986.67	986.67	986.67	986.67	986.67	986.67	986.67
					2*C150*75*20*2	252.448	405.381	361.126	224.292											Lcre/4	740	740	740	740	740	740	740
					2*C150*65*20*2	241.136	411.03	252.785	187.422											Lcrd/1	592	592	740	592	592	493.33	592
					2*C150*50*20*2	223.717	376.274	131.918	115.692											Lcrd/2	269.09	328.89	370	328.89	296	246.67	296
					2*C100*75*20*2	459.707	459.904	266.774	211.138											Lcrd/3	185	211.43	246.67	211.43	197.33	155.79	197.33
					average	248.461	374.288	298.847	194.21											Lcrd/4	140.95	164.44	185	164.44	148	118.4	155.79
							374.288	298.847	194.207											Lcrl/1	155.79	155.79	155.79	118.4	113.85	113.85	84.57
																				Lcrl/2	75.9	75.9	75.9	58.04	58.04	55.85	42.29
																				Lcrl/3	51.03	51.03	51.03	38.95	38.44	37.47	27.92
																				Lcrl/4	37.95	37.95	37.95	29.31	28.74	27.92	20.99
					thi	com	int	journ con	e
					17			8	2
[truncated: 15 more columns]

## Sheet: 2024












('2*C200*75*20*2.5). One layer of Screw.																			('2*C200*75*20*2.5). Two layers of Screws.
ID	Screw Number	Screw Spacing	Pcrl	Pnl	Pcrl/Pcrl (0S)	Pcrd	Pnd	Pcrd/Pcrd (0S)	Pcre	Pne	Pcre/Pcre (0S)	Pn	Pn/Pn (0S)	Pcrl	Pcrd	Pcre	Pn		ID	Screw Number	Screw Spacing	Pcrl	Pnl	Pcrl/Pcrl (0S)	Pcrd	Pnd	Pcrd/Pcrd (0S)	Pcre	Pne	Pcre/Pcre (0S)	Pn	Pn/Pn (0S)
		mm	N	N	%	N	N	%	N	N	%	N	%	kN	kN	kN	kN				mm	N	N	%	N	N	%	N	N	%	N	%
0S			325478	293861	100	489551	434718	100	449836	356188	100	293861	100	325.478	489.551	449.836	293.861		0S			325478	293861	100	489551	434718	100	449836	356188	100	293861	100
Lcre/1	2	2960	325493	293869	100.005	490336	435025	100.16	449852	356196	100.004	293869	100.003						Lcre/1	4	2960	325480	293926	100.001	489637	434752	100.018	450078	356305	100.054	293926	100.022
Lcre/2	3	1480	325493	293869	100.005	490336	435025	100.16	449852	356196	100.004	293869	100.003						Lcre/2	6	1480	325727	294108	100.077	489639	434753	100.018	450484	356500	100.144	294108	100.084
Lcre/3	4	986.67	326248	297741	100.237	495758	437135	101.268	463891	362831	103.124	297741	101.32						Lcre/3	8	986.67	326550	299652	100.329	500758	439062	102.289	471163	366158	104.741	299652	101.971
Lcre/4	5	740	325686	298744	100.064	499481	438572	102.028	468567	364978	104.164	298744	101.662						Lcre/4	10	740	326602	300638	100.345	513438	443879	104.879	475119	367937	105.62	300638	102.306
Lcrd/1	6	592	325709	299796	100.071	499012	438391	101.933	472796	366895	105.104	299796	102.02						Lcrd/1	12	592	326028	304731	100.169	506503	441257	103.463	493204	375810	109.641	304731	103.699
Lcrd/2	12	269.09	328774	304738	101.013	503887	440261	102.928	489538	374248	108.826	304738	103.702						Lcrd/2	24	269.09	330924	308701	101.673	570306	464286	116.496	504044	380333	112.051	308701	105.05
Lcrd/3	17	185	337700	310542	103.755	505894	441026	103.338	502912	379867	111.799	310542	105.676						Lcrd/3	34	185	342307	313521	105.171	627303	482959	128.138	509968	382745	113.368	313521	106.69
Lcrd/4	22	140.95	327671	304671	100.674	498192	438075	101.765	490723	374755	109.089	304671	103.679						Lcrd/4	44	140.95	338109	312171	103.881	631566	484290	129.009	509681	382629	113.304	312171	106.231
Lcrl/1	20	155.79	325725	301292	100.076	521797	446999	106.587	478940	369636	106.47	301292	102.529						Lcrl/1	40	155.79	335091	310849	102.954	603348	475314	123.245	507904	381909	112.909	310849	105.781
Lcrl/2	40	75.9	388932	324559	119.496	530449	450184	108.354	499375	378402	111.013	324559	110.447						Lcrl/2	80	75.9	379578	325512	116.622	723743	511053	147.838	514658	384626	114.41	325512	110.771
Lcrl/3	59	51.03	416890	332409	128.085	537851	452872	109.866	500970	379065	111.367	332409	113.118						Lcrl/3	118	51.03	395080	330192	121.385	763903	521606	156.042	516243	385256	114.762	330192	112.363
Lcrl/4	79	37.95	434860	337173	133.607	541578	454214	110.627	501642	379343	111.517	337173	114.739						Lcrl/4	158	37.95	404050	332803	124.14	795342	529440	162.464	516978	385547	114.926	332803	113.252
('2*C200*75*20*2). One layer of Screw.																			('2*C200*75*20*2). Two layers of Screws.
ID	Screw Number	Screw Spacing	Pcrl	Pnl	Pcrl/Pcrl (0S)	Pcrd	Pnd	Pcrd/Pcrd (0S)	Pcre	Pne	Pcre/Pcre (0S)	Pn	Pn/Pn (0S)	Pcrl	Pcrd	Pcre	Pn		ID	Screw Number	Screw Spacing	Pcrl	Pnl	Pcrl/Pcrl (0S)	Pcrd	Pnd	Pcrd/Pcrd (0S)	Pcre	Pne	Pcre/Pcre (0S)	Pn	Pn/Pn (0S)
		mm	N	N	%	N	N	%	N	N	%	N	%	kN	kN	kN	kN				mm	N	N	%	N	N	%	N	N	%	N	%
0S			166522	202838	100	309522	314408	100	360857	286667	100	202838	100	166.522	309.522	360.857	202.838		0S			166522	202838	100	309522	314408	100	360857	286667	100	202838	100
Lcre/1	2	2960	166530	202858	100.005	309639	314463	100.038	360928	286702	100.02	202858	100.01						Lcre/1	4	2960	166523	202929	100.001	309531	314412	100.003	361257	286863	100.111	202929	100.045
Lcre/2	3	1480	166530	202858	100.005	309639	314463	100.038	360928	286702	100.02	202858	100.01						Lcre/2	6	1480	166638	203991	100.07	311401	315298	100.607	365788	289054	101.366	203991	100.569
Lcre/3	4	986.67	166927	205448	100.243	309658	314472	100.044	371891	291946	103.058	205448	101.287						Lcre/3	8	986.67	167099	208007	100.347	312696	315909	101.025	383705	297360	106.332	208007	102.548
Lcre/4	5	740	166628	205370	100.064	311971	315567	100.791	372120	292054	103.121	205370	101.248						Lcre/4	10	740	167083	209261	100.337	315424	317190	101.907	389934	300121	108.058	209261	103.166
Lcrd/1	6	592	166640	208252	100.071	311086	315149	100.505	385875	298329	106.933	208252	102.669						Lcrd/1	12	592	166774	210284	100.151	318857	318791	103.016	395805	302665	109.685	210284	103.671
Lcrd/2	10	328.89	167340	209666	100.491	307161	313284	99.2372	391409	300765	108.467	209666	103.366						Lcrd/2	20	328.89	167499	212447	100.587	367110	340004	118.605	405462	306734	112.361	212447	104.737
Lcrd/3	15	211.43	175273	213803	105.255	322863	320643	104.31	395166	302391	109.508	213803	105.406						Lcrd/3	30	211.43	174770	216448	104.953	390364	349446	126.118	409988	308593	113.615	216448	106.71
Lcrd/4	19	164.44	167650	211368	100.677	308348	313850	99.6207	399432	304210	110.69	211368	104.205						Lcrd/4	38	164.44	172282	215899	103.459	401704	353884	129.782	412810	309737	114.397	215899	106.439
Lcrl/1	20	155.79	166662	211083	100.084	315763	317349	102.016	400200	304535	110.903	211083	104.065						Lcrl/1	40	155.79	171674	215750	103.094	398544	352658	128.761	413437	309990	114.571	215750	106.366
Lcrl/2	40	75.9	202312	225859	121.493	331413	324537	107.073	401246	304975	111.193	225859	111.349						Lcrl/2	80	75.9	196119	226755	117.774	454168	373116	146.732	418027	311823	115.843	226755	111.791
Lcrl/3	59	51.03	217898	231912	130.852	334420	325889	108.044	402532	305515	111.549	231912	114.334						Lcrl/3	118	51.03	204637	230386	122.889	488867	384771	157.943	419620	312452	116.284	230386	113.581
Lcrl/4	79	37.95	227328	235376	136.515	335985	326588	108.55	403039	305726	111.689	235376	116.041						Lcrl/4	158	37.95	209629	232425	125.887	509706	391403	164.675	420315	312725	116.477	232425	114.586
('2*C200*75*20*1.5). One layer of Screw.																			('2*C200*75*20*1.5). Two layers of Screws.
ID	Screw Number	Screw Spacing	Pcrl	Pnl	Pcrl/Pcrl (0S)	Pcrd	Pnd	Pcrd/Pcrd (0S)	Pcre	Pne	Pcre/Pcre (0S)	Pn	Pn/Pn (0S)	Pcrl	Pcrd	Pcre	Pn		ID	Screw Number	Screw Spacing	Pcrl	Pnl	Pcrl/Pcrl (0S)	Pcrd	Pnd	Pcrd/Pcrd (0S)	Pcre	Pne	Pcre/Pcre (0S)	Pn	Pn/Pn (0S)
		mm	N	N	%	N	N	%	N	N	%	N	%	kN	kN	kN	kN				mm	N	N	%	N	N	%	N	N	%	N	%
0S			70217	124208	100	168354	203127	100	268634	214906	100	124208	100	70.217	168.354	268.634	124.208		0S			70217	124208	100	168354	203127	100	268634	214906	100	124208	100
Lcre/1	2	2960	70221	124365	100.006	168363	203132	100.005	269468	215323	100.31	124365	100.127						Lcre/1	4	2960	70217	124216	100	168355	203127	100.001	268680	214929	100.017	124216	100.007
Lcre/2	3	1480	70221	124365	100.006	168796	203391	100.263	269468	215323	100.31	124365	100.127						Lcre/2	6	1480	70264	124254	100.067	168660	203309	100.182	268721	214950	100.032	124254	100.037
Lcre/3	4	986.67	70396	124782	100.255	168882	203442	100.314	271127	216148	100.928	124782	100.462						Lcre/3	8	986.67	70461	126792	100.347	170076	204153	101.023	282209	221481	105.053	126792	102.081
Lcre/4	5	740	70265	124646	100.068	169771	203972	100.842	270841	216006	100.822	124646	100.353						Lcre/4	10	740	70445	128254	100.325	174102	206526	103.414	290989	225503	108.322	128254	103.258
Lcrd/1	5	740	70265	127142	100.068	169771	203972	100.842	285005	222781	106.094	127142	102.363						Lcrd/1	10	740	70445	128254	100.325	174102	206526	103.414	290989	225503	108.322	128254	103.258
Lcrd/2	9	370	71383	129281	101.661	172127	205366	102.241	293546	226642	109.274	129281	104.085						Lcrd/2	18	370	71698	130509	102.109	183793	212092	109.171	299967	229440	111.664	130509	105.073
Lcrd/3	13	246.67	72183	129168	102.8	173193	205993	102.874	289715	224930	107.847	129168	103.993						Lcrd/3	26	246.67	72589	132113	103.378	183847	212122	109.203	306600	232242	114.133	132113	106.364
Lcrd/4	17	185	73100	126514	104.106	175004	207052	103.95	271346	216256	101.01	126514	101.857						Lcrd/4	34	185	73854	132993	105.18	208267	225313	123.708	306997	232407	114.281	132993	107.073
Lcrl/1	20	155.79	70276	128339	100.084	177203	208329	105.256	292188	226039	108.768	128339	103.326						Lcrl/1	40	155.79	72208	132123	102.835	218747	230644	129.933	308321	232955	114.774	132123	106.373
Lcrl/2	40	75.9	85592	138157	121.896	177487	208493	105.425	294888	227234	109.773	138157	111.231						Lcrl/2	80	75.9	82339	139494	117.264	249703	245374	148.32	314928	235638	117.233	139494	112.307
Lcrl/3	59	51.03	92258	141981	131.39	180117	210004	106.987	295488	227497	109.997	141981	114.31						Lcrl/3	118	51.03	85820	141894	122.221	267159	253082	158.689	317063	236488	118.028	141894	114.239
Lcrl/4	79	37.95	96287	144674	137.128	180369	210148	107.137	298484	228802	111.112	144674	116.477						Lcrl/4	158	37.95	87857	143215	125.122	281418	259090	167.158	317933	236831	118.352	143215	115.303
('2*C150*75*20*2). One layer of Screw.																			('2*C150*75*20*2). Two layers of Screws.
ID	Screw Number	Screw Spacing	Pcrl	Pnl	Pcrl/Pcrl (0S)	Pcrd	Pnd	Pcrd/Pcrd (0S)	Pcre	Pne	Pcre/Pcre (0S)	Pn	Pn/Pn (0S)	Pcrl	Pcrd	Pcre	Pn		ID	Screw Number	Screw Spacing	Pcrl	Pnl	Pcrl/Pcrl (0S)	Pcrd	Pnd	Pcrd/Pcrd (0S)	Pcre	Pne	Pcre/Pcre (0S)	Pn	Pn/Pn (0S)
		mm	N	N	%	N	N	%	N	N	%	N	%	kN	kN	kN	kN				mm	N	N	%	N	N	%	N	N	%	N	%
0S			252448	224292	100	405381	327278	100	361126	269702	100	224292	100	252.448	405.381	361.126	224.292		0S			252448	224292	100	405381	327278	100	361126	269702	100	224292	100
Lcre/1	2	2960	252459	224310	100.004	405382	327278	100	361193	269728	100.019	224310	100.008						Lcre/1	4	2960	252452	224382	100.002	405384	327279	100.001	361531	269863	100.112	224382	100.04
Lcre/2	3	1480	252459	224310	100.004	405845	327435	100.114	361193	269728	100.019	224310	100.008						Lcre/2	6	1480	252607	224457	100.063	404641	327027	99.8175	361664	269915	100.149	224457	100.074
Lcre/3	4	986.67	252774	225141	100.129	406836	327769	100.359	364559	271057	100.951	225141	100.379						Lcre/3	8	986.67	252978	228823	100.21	409276	328589	100.961	381860	277610	105.741	228823	102.02
Lcre/4	5	740	252881	230213	100.172	407320	327932	100.478	389019	280194	107.724	230213	102.64						Lcre/4	10	740	253117	231501	100.265	409840	328778	101.1	395335	282414	109.473	231501	103.214
Lcrd/1	6	592	252510	229140	100.025	406237	327567	100.211	384143	278442	106.374	229140	102.161						Lcrd/1	12	592	253632	232972	100.469	421938	332772	104.084	402357	284821	111.417	232972	103.87
Lcrd/2	10	328.89	253549	232726	100.436	408701	328396	100.819	401165	284417	111.087	232726	103.761						Lcrd/2	20	328.89	256916	235779	101.77	415015	330500	102.377	412312	288125	114.174	235779	105.122
Lcrd/3	15	211.43	254217	233671	100.701	408578	328355	100.789	405191	285774	112.202	233671	104.182						Lcrd/3	30	211.43	255500	236027	101.209	440293	338631	108.612	416182	289377	115.246	236027	105.232
Lcrd/4	19	164.44	266041	238348	105.384	422814	333057	104.3	411294	287793	113.892	238348	106.267						Lcrd/4	38	164.44	269918	240803	106.92	502684	356875	124.003	418596	290149	115.914	240803	107.362
Lcrl/1	26	118.4	252520	229368	100.029	421806	332729	104.052	385278	278853	106.688	229368	102.263						Lcrl/1	52	118.4	268601	239698	106.399	448104	341052	110.539	414573	288859	114.8	239698	106.869
Lcrl/2	52	58.04	311059	251401	123.217	426104	334123	105.112	413686	288572	114.554	251401	112.086						Lcrl/2	104	58.04	321571	255796	127.381	570648	374172	140.768	422436	291362	116.977	255796	114.046
Lcrl/3	77	38.95	335697	257894	132.977	427629	334614	105.488	414592	288865	114.805	257894	114.981						Lcrl/3	154	38.95	342756	261305	135.773	595146	379826	146.812	423232	291612	117.198	261305	116.502
Lcrl/4	102	29.31	348898	261199	138.206	428151	334782	105.617	414930	288974	114.899	261199	116.455						Lcrl/4	204	29.31	354977	264344	140.614	607338	382534	149.819	423564	291716	117.29	264344	117.857
('2*C150*65*20*2). One layer of Screw.																			('2*C150*65*20*2). Two layers of Screws.
ID	Screw Number	Screw Spacing	Pcrl	Pnl	Pcrl/Pcrl (0S)	Pcrd	Pnd	Pcrd/Pcrd (0S)	Pcre	Pne	Pcre/Pcre (0S)	Pn	Pn/Pn (0S)	Pcrl	Pcrd	Pcre	Pn		ID	Screw Number	Screw Spacing	Pcrl	Pnl	Pcrl/Pcrl (0S)	Pcrd	Pnd	Pcrd/Pcrd (0S)	Pcre	Pne	Pcre/Pcre (0S)	Pn	Pn/Pn (0S)
		mm	N	N	%	N	N	%	N	N	%	N	%	kN	kN	kN	kN				mm	N	N	%	N	N	%	N	N	%	N	%
0S			241136	187422	100	411030	317052	100	252785	211109	100	187422	100	241.136	411.03	252.785	187.422		0S			241136	187422	100	411030	317052	100	252785	211109	100	187422	100
Lcre/1	2	2960	241142	187450	100.002	411031	317052	100	252858	211153	100.029	187450	100.015						Lcre/1	4	2960	241141	187560	100.002	411031	317052	100	253168	211337	100.152	187560	100.074
Lcre/2	3	1480	241142	187450	100.002	411031	317052	100	252858	211153	100.029	187450	100.015						Lcre/2	6	1480	241249	187536	100.047	415514	318453	101.091	253024	211252	100.095	187536	100.061
Lcre/3	4	986.67	241351	189687	100.089	411943	317338	100.222	259094	214809	102.496	189687	101.209						Lcre/3	8	986.67	241645	193023	100.211	417461	319057	101.565	268856	220306	106.358	193023	102.988
Lcre/4	5	740	241555	190001	100.174	412697	317574	100.406	259856	215248	102.797	190001	101.376						Lcre/4	10	740	242088	194858	100.395	419066	319553	101.955	274235	223224	108.485	194858	103.967
Lcrd/1	6	592	241307	192068	100.071	414368	318096	100.812	266204	218839	105.308	192068	102.479						Lcrd/1	12	592	242293	196676	100.48	425082	321395	103.419	279933	226232	110.74	196676	104.937
Lcrd/2	11	296	245504	197321	101.811	419865	319799	102.149	279273	225888	110.478	197321	105.282						Lcrd/2	22	296	247724	200180	102.732	476576	336158	115.947	286820	229759	113.464	200180	106.807
Lcrd/3	16	197.33	244055	199584	101.211	420504	319996	102.305	288115	230409	113.976	199584	106.489						Lcrd/3	32	197.33	247638	201154	102.696	502621	342991	122.283	290227	231461	114.812	201154	107.326
Lcrd/4	21	148	255395	198779	105.913	435358	324483	105.919	275786	224051	109.099	198779	106.06						Lcrd/4	42	148	259507	203346	107.619	530470	349869	129.059	287189	229944	113.61	203346	108.496
Lcrl/1	27	113.85	241188	197711	100.022	430351	322987	104.701	284361	228513	112.491	197711	105.49						Lcrl/1	54	113.85	256586	203596	106.407	454244	329969	110.514	290558	231625	114.943	203596	108.629
Lcrl/2	52	58.04	297284	212485	123.285	438280	325347	106.63	287252	229976	113.635	212485	113.373						Lcrl/2	104	58.04	305120	215833	126.534	612507	367815	149.018	292255	232461	115.614	215833	115.159
Lcrl/3	78	38.44	321586	218055	133.363	441130	326185	107.323	287809	230256	113.855	218055	116.344						Lcrl/3	156	38.44	325416	220453	134.951	645592	374173	157.067	292724	232691	115.8	220453	117.624
Lcrl/4	104	28.74	335460	221057	139.117	442332	326536	107.616	288018	230360	113.938	221057	117.946						Lcrl/4	208	28.74	337208	223013	139.841	659637	376732	160.484	292919	232786	115.877	223013	118.99
('2*C150*50*20*2). One layer of Screw.																			('2*C150*50*20*2). Two layers of Screws.
ID	Screw Number	Screw Spacing	Pcrl	Pnl	Pcrl/Pcrl (0S)	Pcrd	Pnd	Pcrd/Pcrd (0S)	Pcre	Pne	Pcre/Pcre (0S)	Pn	Pn/Pn (0S)	Pcrl	Pcrd	Pcre	Pn		ID	Screw Number	Screw Spacing	Pcrl	Pnl	Pcrl/Pcrl (0S)	Pcrd	Pnd	Pcrd/Pcrd (0S)	Pcre	Pne	Pcre/Pcre (0S)	Pn	Pn/Pn (0S)
		mm	N	N	%	N	N	%	N	N	%	N	%	kN	kN	kN	kN				mm	N	N	%	N	N	%	N	N	%	N	%
0S			223717	115692	100	376274	287538	100	131918	115692	100	115692	100	223.717	376.274	131.918	115.692		0S			223717	115692	100	376274	287538	100	131918	115692	100	115692	100
Lcre/1	2	2960	223726	115750	100.004	376309	287549	100.009	131984	115750	100.05	115750	100.05						Lcre/1	4	2960	223719	115902	100.001	376276	287539	100.001	132157	115902	100.181	115902	100.181
Lcre/2	3	1480	223746	115750	100.013	372749	286442	99.0632	131984	115750	100.05	115750	100.05						Lcre/2	6	1480	223787	115916	100.031	374935	287123	99.6441	132173	115916	100.193	115916	100.193
Lcre/3	4	986.67	223775	120314	100.026	373594	286706	99.2878	137188	120314	103.995	120314	103.995						Lcre/3	8	986.67	224152	122400	100.194	374993	287141	99.6596	139567	122400	105.798	122400	105.798
Lcre/4	5	740	224213	122415	100.222	374379	286950	99.4964	139584	122415	105.811	122415	105.811						Lcre/4	10	740	224882	125215	100.521	380431	288818	101.105	142777	125215	108.232	125215	108.232
Lcrd/1	7	493.33	224506	124525	100.353	377727	287987	100.386	141990	124525	107.635	124525	107.635						Lcrd/1	14	493.33	225409	127635	100.756	389155	291458	103.423	145536	127635	110.323	127635	110.323
Lcrd/2	13	246.67	224716	127096	100.447	383207	289664	101.843	144921	127096	109.857	127096	109.857						Lcrd/2	26	246.67	225654	129853	100.866	483431	316563	128.478	148065	129853	112.24	129853	112.24
Lcrd/3	20	155.79	236337	128375	105.641	402892	295498	107.074	146380	128375	110.963	128375	110.963						Lcrd/3	40	155.79	238764	130685	106.726	491164	318371	130.534	149014	130685	112.96	130685	112.96
Lcrd/4	26	118.4	224375	129058	100.294	393541	292764	104.589	147158	129058	111.553	129058	111.553						Lcrd/4	52	118.4	237039	131065	105.955	526369	326184	139.89	149447	131065	113.288	131065	113.288
Lcrl/1	27	113.85	223774	129132	100.025	399510	294517	106.175	147243	129132	111.617	129132	111.617						Lcrl/1	54	113.85	237033	131107	105.952	429291	302876	114.09	149495	131107	113.324	131107	113.324
Lcrl/2	54	55.85	278077	129973	124.299	411788	298040	109.438	148202	129973	112.344	129973	112.344						Lcrl/2	108	55.85	281950	131653	126.03	608407	341949	161.693	150117	131653	113.796	131653	113.796
Lcrl/3	80	37.47	300964	130162	134.529	415950	299209	110.544	148417	130162	112.507	130162	112.507						Lcrl/3	160	37.47	299402	131800	133.831	649371	348683	172.579	150285	131800	113.923	131800	113.923
Lcrl/4	107	27.92	312884	130241	139.857	417837	299736	111.046	148507	130241	112.575	130241	112.575						Lcrl/4	214	27.92	309232	131866	138.225	668014	351521	177.534	150360	131866	113.98	131866	113.98
('2*C100*75*20*2). One layer of Screw.																			('2*C100*75*20*2). Two layers of Screws.
ID	Screw Number	Screw Spacing	Pcrl	Pnl	Pcrl/Pcrl (0S)	Pcrd	Pnd	Pcrd/Pcrd (0S)	Pcre	Pne	Pcre/Pcre (0S)	Pn	Pn/Pn (0S)	Pcrl	Pcrd	Pcre	Pn		ID	Screw Number	Screw Spacing	Pcrl	Pnl	Pcrl/Pcrl (0S)	Pcrd	Pnd	Pcrd/Pcrd (0S)	Pcre	Pne	Pcre/Pcre (0S)	Pn	Pn/Pn (0S)
		mm	N	N	%	N	N	%	N	N	%	N	%	kN	kN	kN	kN				mm	N	N	%	N	N	%	N	N	%	N	%
0S			459707	243504	100	459904	310841	100	348331	243504	100	243504	100	459.707	459.904	348.331	243.504		0S			459707	243504	100	459904	310841	100	348331	243504	100	243504	100
Lcre/1	2	2960	459715	243616	100.002	459904	310841	100	348676	243616	100.099	243616	100.046						Lcre/1	4	2960	459713	243798	100.001	459906	310841	100	349235	243798	100.26	243798	100.121
Lcre/2	3	1480	459715	243616	100.002	459904	310841	100	348676	243616	100.099	243616	100.046						Lcre/2	6	1480	460718	243802	100.22	459833	310823	99.9846	349247	243802	100.263	243802	100.122
Lcre/3	4	986.67	462447	250756	100.596	459727	310797	99.9615	371717	250756	106.714	250756	102.979						Lcre/3	8	986.67	461711	252979	100.436	459832	310823	99.9843	379374	252979	108.912	252979	103.891
Lcre/4	5	740	462102	253768	100.521	459736	310799	99.9635	382152	253768	109.709	253768	104.215						Lcre/4	10	740	462215	256638	100.546	460198	310915	100.064	392533	256638	112.69	256638	105.394
Lcrd/1	6	592	459757	255416	100.011	459764	310806	99.9696	388062	255416	111.406	255416	104.892						Lcrd/1	12	592	462270	258538	100.558	459767	310807	99.9702	399656	258538	114.735	258538	106.174
Lcrd/2	11	296	463456	259173	100.816	459817	310819	99.9811	402080	259173	115.43	259173	106.435						Lcrd/2	22	296	466924	261918	101.57	467742	312784	101.704	412845	261918	118.521	261918	107.562
Lcrd/3	16	197.33	465234	260497	101.202	459791	310813	99.9754	407216	260497	116.905	260497	106.979						Lcrd/3	32	197.33	471265	262800	102.514	460326	310947	100.092	416401	262800	119.542	262800	107.925
Lcrd/4	20	155.79	461065	260911	100.295	460786	311062	100.192	408841	260911	117.371	260911	107.149						Lcrd/4	40	155.79	462626	263112	100.635	471777	313770	102.582	417669	263112	119.906	263112	108.053
Lcrl/1	36	84.57	459767	263128	100.013	475651	314707	103.424	417736	263128	119.925	263128	108.059						Lcrl/1	72	84.57	529895	264347	115.268	534637	327922	116.25	422760	264347	121.367	264347	108.56
Lcrl/2	71	42.29	555464	263854	120.83	479429	315613	104.245	420714	263854	120.78	263854	108.357						Lcrl/2	142	42.29	651108	264747	141.635	573234	335582	124.642	424428	264747	121.846	264747	108.724
Lcrl/3	107	27.92	595937	263992	129.634	480197	315796	104.412	421285	263992	120.944	263992	108.414						Lcrl/3	214	27.92	710526	264843	154.561	584812	337740	127.16	424831	264843	121.962	264843	108.764
Lcrl/4	142	20.99	612452	264039	133.227	480466	315860	104.471	421478	264039	120.999	264039	108.433						Lcrl/4	284	20.99	739087	264881	160.773	589269	338554	128.129	424988	264881	122.007	264881	108.779
One layer of Screw.																			Two layers of Screws.
ID	Screw Number	Screw Spacing	Pcrl/Pcrl (0S)	Pcrd/Pcrd (0S)	Pcre/Pcre (0S)	Pn/Pn (0S)													ID	Screw Number	Screw Spacing	Pcrl/Pcrl (0S)	Pcrd/Pcrd (0S)	Pcre/Pcre (0S)	Pn/Pn (0S)
		mm	%	%	%	%															mm	%	%	%	%
0S			100	100	100	100													0S			100	100	100	100
Lcre/1	2	2960	100.004	100.026	100.032	100.037													Lcre/1	4	2960	100.001	100.003	100.127	100.07
Lcre/2	3	1480	100.005	99.9437	100.032	100.037													Lcre/2	6	1480	100.082	100.192	100.32	100.163
Lcre/3	4	986.67	100.225	100.236	102.942	101.661													Lcre/3	8	986.67	100.296	100.93	106.134	103.043
Lcre/4	5	740	100.183	100.468	104.771	102.472													Lcre/4	10	740	100.39	102.061	108.697	104.22
Lcrd/1	6	599.047	100.096	100.603	106.118	103.46													Lcrd/1	12	599.047	100.415	102.97	110.695	105.133
Lcrd/2	10.8571	305.077	100.953	101.493	109.401	105.212													Lcrd/2	21.7143	305.077	101.615	113.254	113.496	106.656
Lcrd/3	16	200.711	102.938	103.087	111.165	106.241													Lcrd/3	32	200.711	103.807	117.854	114.811	107.601
Lcrd/4	20.5714	153.86	102.478	103.056	110.829	105.824													Lcrd/4	41.1429	153.86	104.807	125.433	114.957	108.135
Lcrl/1	25.1429	128.291	100.048	104.326	109.74	105.336													Lcrl/1	50.2857	128.291	106.13	119.047	115.241	107.986
Lcrl/2	49.8571	63.1314	122.074	108.671	115.059	111.312													Lcrl/2	99.7143	63.1314	124.749	145.573	116.531	112.37
Lcrl/3	74.1429	42.2671	131.547	110.782	116.631	113.43													Lcrl/3	148.286	42.2671	132.23	153.756	116.851	113.857
Lcrl/4	98.8571	31.5443	136.808	111.861	117.535	114.667													Lcrl/4	197.714	31.5443	136.372	158.609	116.987	114.678
											Pcrl/Pcrl (0S)	Pcrd/Pcrd (0S)	Pcre/Pcre (0S)	Pn/Pn (0S)	Pu/Pu(0S) [FE]
			(2*C200*75*20*2.5). One layer of Screws.					(2*C200*75*20*2.5). Two layers of Screws.
ID	Screw Spacing	Buckling Mode	Pcrl/Pcrl (0S)	Pcrd/Pcrd (0S)	Pcre/Pcre (0S)	Pn/Pn (0S)	Pu/Pu(0S) [FE]	Pcrl/Pcrl (0S)	Pcrd/Pcrd (0S)	Pcre/Pcre (0S)	Pn/Pn (0S)	Pu/Pu(0S) [FE]
	mm		%	%	%	%	%	%	%	%	%	%
0S		L	100	100	100	100	100	100	100	100	100	100											0
Lcre/1	2960	L	100.005	100.16	100.004	100.003	100.255	100.001	100.018	100.054	100.022	99.4108											1
Lcre/2	1480	L	100.005	100.16	100.004	100.003	100.199	100.077	100.018	100.144	100.084	99.9705											2
Lcre/3	986.67	L	100.237	101.268	103.124	101.32	99.9155	100.329	102.289	104.741	101.971	99.8291											3
Lcre/4	740	L	100.064	102.028	104.164	101.662	99.9019	100.345	104.879	105.62	102.306	102.275											4
Lcrd/1	592	L	100.071	101.933	105.104	102.02	99.9481	100.169	103.463	109.641	103.699	99.8789											5
Lcrd/2	269.09	L	101.013	102.928	108.826	103.702	99.5174	101.673	116.496	112.051	105.05	99.8706											6
Lcrd/3	185	L	103.755	103.338	111.799	105.676	100.047	105.171	128.138	113.368	106.69	99.9091											7
Lcrd/4	140.95	L	100.674	101.765	109.089	103.679	99.987	103.881	129.009	113.304	106.231	99.6004											8
Lcrl/1	155.79	L	100.076	106.587	106.47	102.529	100.272	102.954	123.245	112.909	105.781	101.317											9
Lcrl/2	75.9	L	119.496	108.354	111.013	110.447	102.847	116.622	147.838	114.41	110.771	118.243											10
Lcrl/3	51.03	L	128.085	109.866	111.367	113.118	108.927	121.385	156.042	114.762	112.363	104.324											11
Lcrl/4	37.95	L	133.607	110.627	111.517	114.739	106.816	124.14	162.464	114.926	113.252	105.065											12
Pcrl (0S)	Pcrd (0S)		Pcre (0S)	Pn (0S)
kN	kN		kN	kN
325.478	489.551		449.836	293.861
			(2*C200*75*20*2). One layer of Screws.					(2*C200*75*20*2). Two layers of Screws.
ID	Screw Spacing	Buckling Mode	Pcrl/Pcrl (0S)	Pcrd/Pcrd (0S)	Pcre/Pcre (0S)	Pn/Pn (0S)	Pu/Pu(0S) [FE]	Pcrl/Pcrl (0S)	Pcrd/Pcrd (0S)	Pcre/Pcre (0S)	Pn/Pn (0S)	Pu/Pu(0S) [FE]
	mm		%	%	%	%	%	%	%	%	%	%
0S		L	100	100	100	100	100	100	100	100	100	100
Lcre/1	2960	L	100.005	100.038	100.02	100.01	99.865	100.001	100.003	100.111	100.045	99.984
Lcre/2	1480	L	100.005	100.038	100.02	100.01	99.9576	100.07	100.607	101.366	100.569	98.9107
Lcre/3	986.67	L	100.243	100.044	103.058	101.287	100.296	100.347	101.025	106.332	102.548	100.575
Lcre/4	740	L	100.064	100.791	103.121	101.248	99.9201	100.337	101.907	108.058	103.166	100.718
Lcrd/1	592	L	100.071	100.505	106.933	102.669	99.4108	100.151	103.016	109.685	103.671	99.8407
Lcrd/2	328.89	L	100.491	99.2372	108.467	103.366	100.055	100.587	118.605	112.361	104.737	99.77
Lcrd/3	211.43	L	105.255	104.31	109.508	105.406	100.041	104.953	126.118	113.615	106.71	99.9772
Lcrd/4	164.44	L	100.677	99.6207	110.69	104.205	99.59	103.459	129.782	114.397	106.439	99.3693
Lcrl/1	155.79	L	100.084	102.016	110.903	104.065	100.993	103.094	128.761	114.571	106.366	99.8601
Lcrl/2	75.9	L	121.493	107.073	111.193	111.349	102.006	117.774	146.732	115.843	111.791	102.883
Lcrl/3	51.03	L	130.852	108.044	111.549	114.334	103.677	122.889	157.943	116.284	113.581	103.586
Lcrl/4	37.95	L	136.515	108.55	111.689	116.041	103.647	125.887	164.675	116.477	114.586	104.235
Pcrl (0S)	Pcrd (0S)		Pcre (0S)	Pn (0S)
kN	kN		kN	kN
166.522	309.522		360.857	202.838
			(2*C200*75*20*1.5). One layer of Screws.					(2*C200*75*20*1.5). Two layers of Screws.
ID	Screw Spacing	Buckling Mode	Pcrl/Pcrl (0S)	Pcrd/Pcrd (0S)	Pcre/Pcre (0S)	Pn/Pn (0S)	Pu/Pu(0S) [FE]	Pcrl/Pcrl (0S)	Pcrd/Pcrd (0S)	Pcre/Pcre (0S)	Pn/Pn (0S)	Pu/Pu(0S) [FE]
	mm		%	%	%	%	%	%	%	%	%	%
0S		L	100	100	100	100	100	100	100	100	100	100
Lcre/1	2960	L	100.006	100.005	100.31	100.127	100.072	100	100.001	100.017	100.007	99.9128
Lcre/2	1480	L	100.006	100.263	100.31	100.127	99.8614	100.067	100.182	100.032	100.037	100.123
Lcre/3	986.67	L	100.255	100.314	100.928	100.462	99.6682	100.347	101.023	105.053	102.081	99.3927
Lcre/4	740	L	100.068	100.842	100.822	100.353	99.5803	100.325	103.414	108.322	103.258	100.085
Lcrd/1	740	L	100.068	100.842	106.094	102.363	100.32	100.325	103.414	108.322	103.258	100.719
Lcrd/2	370	L	101.661	102.241	109.274	104.085	100.1	102.109	109.171	111.664	105.073	100.31
Lcrd/3	246.67	L	102.8	102.874	107.847	103.993	101.431	103.378	109.203	114.133	106.364	100.615
Lcrd/4	185	L	104.106	103.95	101.01	101.857	99.8898	105.18	123.708	114.281	107.073	99.9128
Lcrl/1	155.79	L	100.084	105.256	108.768	103.326	99.9664	102.835	129.933	114.774	106.373	99.8407
Lcrl/2	75.9	L	121.896	105.425	109.773	111.231	102.213	117.264	148.32	117.233	112.307	100.851
Lcrl/3	51.03	L	131.39	106.987	109.997	114.31	102.166	122.221	158.689	118.028	114.239	102.066
Lcrl/4	37.95	L	137.128	107.137	111.112	116.477	103.391	125.122	167.158	118.352	115.303	103.33
Pcrl (0S)	Pcrd (0S)		Pcre (0S)	Pn (0S)
kN	kN		kN	kN
70.217	168.354		268.634	124.208
			(2*C150*75*20*2). One layer of Screws.					(2*C150*75*20*2). Two layers of Screws.
ID	Screw Spacing	Buckling Mode	Pcrl/Pcrl (0S)	Pcrd/Pcrd (0S)	Pcre/Pcre (0S)	Pn/Pn (0S)	Pu/Pu(0S) [FE]	Pcrl/Pcrl (0S)	Pcrd/Pcrd (0S)	Pcre/Pcre (0S)	Pn/Pn (0S)	Pu/Pu(0S) [FE]
	mm		%	%	%	%	%	%	%	%	%	%
0S		L	100	100	100	100	100	100	100	100	100	100
Lcre/1	2960	L	100.004	100	100.019	100.008	99.7662	100.002	100.001	100.112	100.04	99.5666
Lcre/2	1480	L	100.004	100.114	100.019	100.008	99.6223	100.063	99.8175	100.149	100.074	99.1351
Lcre/3	986.67	L	100.129	100.359	100.951	100.379	100.037	100.21	100.961	105.741	102.02	100.258
Lcre/4	740	L	100.172	100.478	107.724	102.64	100.092	100.265	101.1	109.473	103.214	100.638
Lcrd/1	592	L	100.025	100.211	106.374	102.161	99.9145	100.469	104.084	111.417	103.87	99.9725
Lcrd/2	328.89	L	100.436	100.819	111.087	103.761	99.9145	101.77	102.377	114.174	105.122	99.8997
Lcrd/3	211.43	L	100.701	100.789	112.202	104.182	99.5878	101.209	108.612	115.246	105.232	99.82
Lcrd/4	164.44	L	105.384	104.3	113.892	106.267	99.7724	106.92	124.003	115.914	107.362	99.6326
Lcrl/1	118.4	L	100.029	104.052	106.688	102.263	100.093	106.399	110.539	114.8	106.869	100.932
Lcrl/2	58.04	L	123.217	105.112	114.554	112.086	103.603	127.381	140.768	116.977	114.046	103.858
Lcrl/3	38.95	L	132.977	105.488	114.805	114.981	105.644	135.773	146.812	117.198	116.502	123.063
Lcrl/4	29.31	L	138.206	105.617	114.899	116.455	111.951	140.614	149.819	117.29	117.857	107.787
Pcrl (0S)	Pcrd (0S)		Pcre (0S)	Pn (0S)
kN	kN		kN	kN
252.448	405.381		361.126	224.292
			(2*C150*65*20*2). One layer of Screws.					(2*C150*65*20*2). Two layers of Screws.
ID	Screw Spacing	Buckling Mode	Pcrl/Pcrl (0S)	Pcrd/Pcrd (0S)	Pcre/Pcre (0S)	Pn/Pn (0S)	Pu/Pu(0S) [FE]	Pcrl/Pcrl (0S)	Pcrd/Pcrd (0S)	Pcre/Pcre (0S)	Pn/Pn (0S)	Pu/Pu(0S) [FE]
	mm		%	%	%	%	%	%	%	%	%	%
0S		L	100	100	100	100	100	100	100	100	100	100
Lcre/1	2960	L	100.002	100	100.029	100.015	99.9524	100.002	100	100.152	100.074	99.4493
Lcre/2	1480	L	100.002	100	100.029	100.015	99.4948	100.047	101.091	100.095	100.061	99.3011
Lcre/3	986.67	L	100.089	100.222	102.496	101.209	100.274	100.211	101.565	106.358	102.988	100.141
Lcre/4	740	L	100.174	100.406	102.797	101.376	100.566	100.395	101.955	108.485	103.967	101.008
Lcrd/1	592	L	100.071	100.812	105.308	102.479	99.9953	100.48	103.419	110.74	104.937	100.001
Lcrd/2	296	L	101.811	102.149	110.478	105.282	99.8819	102.732	115.947	113.464	106.807	99.8914
Lcrd/3	197.33	L	101.211	102.305	113.976	106.489	99.6126	102.696	122.283	114.812	107.326	99.4845
Lcrd/4	148	L	105.913	105.919	109.099	106.06	99.6441	107.619	129.059	113.61	108.496	99.5127
Lcrl/1	113.85	L	100.022	104.701	112.491	105.49	101.014	106.407	110.514	114.943	108.629	105.158
Lcrl/2	58.04	G (F)	123.285	106.63	113.635	113.373	103.586	126.534	149.018	115.614	115.159	103.982
Lcrl/3	38.44	G (F)	133.363	107.323	113.855	116.344	110.793	134.951	157.067	115.8	117.624	123.202
Lcrl/4	28.74	G (F)	139.117	107.616	113.938	117.946	107.53	139.841	160.484	115.877	118.99	115.353
Pcrl (0S)	Pcrd (0S)		Pcre (0S)	Pn (0S)
kN	kN		kN	kN
241.136	411.03		252.785	187.422
			(2*C150*50*20*2). One layer of Screws.					(2*C150*50*20*2). Two layers of Screws.
ID	Screw Spacing	Buckling Mode	Pcrl/Pcrl (0S)	Pcrd/Pcrd (0S)	Pcre/Pcre (0S)	Pn/Pn (0S)	Pu/Pu(0S) [FE]	Pcrl/Pcrl (0S)	Pcrd/Pcrd (0S)	Pcre/Pcre (0S)	Pn/Pn (0S)	Pu/Pu(0S) [FE]
	mm		%	%	%	%	%	%	%	%	%	%
0S		G (F)	100	100	100	100	100	100	100	100	100	100
Lcre/1	2960	G (F)	100.004	100.009	100.05	100.05	99.5836	100.001	100.001	100.181	100.181	100.039
Lcre/2	1480	G (F)	100.013	99.0632	100.05	100.05	99.181	100.031	99.6441	100.193	100.193	100.436
Lcre/3	986.67	G (F)	100.026	99.2878	103.995	103.995	100.358	100.194	99.6596	105.798	105.798	101.241
Lcre/4	740	G (F)	100.222	99.4964	105.811	105.811	100.227	100.521	101.105	108.232	108.232	101.32
Lcrd/1	493.33	G (F)	100.353	100.386	107.635	107.635	99.686	100.756	103.423	110.323	110.323	99.8346
Lcrd/2	246.67	G (F)	100.447	101.843	109.857	109.857	99.0957	100.866	128.478	112.24	112.24	99.844
Lcrd/3	155.79	G (F)	105.641	107.074	110.963	110.963	99.7649	106.726	130.534	112.96	112.96	99.617
Lcrd/4	118.4	G (F)	100.294	104.589	111.553	111.553	99.187	105.955	139.89	113.288	113.288	99.535
Lcrl/1	113.85	G (F)	100.025	106.175	111.617	111.617	100.159	105.952	114.09	113.324	113.324	101.704
Lcrl/2	55.85	G (F)	124.299	109.438	112.344	112.344	104.817	126.03	161.693	113.796	113.796	104.901
Lcrl/3	37.47	G (F)	134.529	110.544	112.507	112.507	107.484	133.831	172.579	113.923	113.923	106.417
Lcrl/4	27.92	G (F)	139.857	111.046	112.575	112.575	115.749	138.225	177.534	113.98	113.98	115.339
Pcrl (0S)	Pcrd (0S)		Pcre (0S)	Pn (0S)
kN	kN		kN	kN
223.717	376.274		131.918	115.692
			(2*C100*75*20*2). One layer of Screws.					(2*C100*75*20*2). Two layers of Screws.
ID	Screw Spacing	Buckling Mode	Pcrl/Pcrl (0S)	Pcrd/Pcrd (0S)	Pcre/Pcre (0S)	Pn/Pn (0S)	Pu/Pu(0S) [FE]	Pcrl/Pcrl (0S)	Pcrd/Pcrd (0S)	Pcre/Pcre (0S)	Pn/Pn (0S)	Pu/Pu(0S) [FE]
	mm		%	%	%	%	%	%	%	%	%	%
0S		G (T)	100	100	100	100	100	100	100	100	100	100
Lcre/1	2960	G (T)	100.002	100	100.099	100.046	100.091	100.001	100	100.26	100.121	100.054
Lcre/2	1480	G (F)	100.002	100	100.099	100.046	100.142	100.22	99.9846	100.263	100.122	100.147
Lcre/3	986.67	G (F)	100.596	99.9615	106.714	102.979	100.121	100.436	99.9843	108.912	103.891	100.064
Lcre/4	740	G (F)	100.521	99.9635	109.709	104.215	100.099	100.546	100.064	112.69	105.394	99.9336
Lcrd/1	592	G (F)	100.011	99.9696	111.406	104.892	100.086	100.558	99.9702	114.735	106.174	100.106
Lcrd/2	296	G (F)	100.816	99.9811	115.43	106.435	100.173	101.57	101.704	118.521	107.562	100.098
Lcrd/3	197.33	G (F)	101.202	99.9754	116.905	106.979	100.054	102.514	100.092	119.542	107.925	100.094
Lcrd/4	155.79	G (F)	100.295	100.192	117.371	107.149	100.053	100.635	102.582	119.906	108.053	100.068
Lcrl/1	84.57	G (F)	100.013	103.424	119.925	108.059	100.016	115.268	116.25	121.367	108.56	100.057
Lcrl/2	42.29	G (F)	120.83	104.245	120.78	108.357	100.147	141.635	124.642	121.846	108.724	100.219
Lcrl/3	27.92	G (F)	129.634	104.412	120.944	108.414	100.121	154.561	127.16	121.962	108.764	100.213
Lcrl/4	20.99	G (F)	133.227	104.471	120.999	108.433	100.216	160.773	128.129	122.007	108.779	100.121
Pcrl (0S)	Pcrd (0S)		Pcre (0S)	Pn (0S)		459.707		459.904	348.331	243.504
kN	kN		kN	kN
459.707	459.904		348.331	243.504
			One layer of Screws.					Two layers of screws.
ID	Screw Spacing	Buckling Mode	Pcrl/Pcrl (0S)	Pcrd/Pcrd (0S)	Pcre/Pcre (0S)	Pn/Pn (0S)	Pu/Pu(0S) [FE]	Pcrl/Pcrl (0S)	Pcrd/Pcrd (0S)	Pcre/Pcre (0S)	Pn/Pn (0S)	Pu/Pu(0S) [FE]
	mm		%	%	%	%	%	%	%	%	%	%
0S			100	100	100	100	100	100	100	100	100	100
Lcre/1	2960		100.004	100.03	100.076	100.037	99.9407	100.001	100.003	100.127	100.07	99.7737
Lcre/2	1480		100.005	99.9484	100.076	100.037	99.7798	100.082	100.192	100.32	100.163	99.7176
Lcre/3	986.67		100.225	100.208	103.038	101.661	100.096	100.296	100.93	106.134	103.043	100.215
Lcre/4	740		100.183	100.572	104.878	102.472	100.055	100.39	102.061	108.697	104.22	100.854
Lcrd/1	599.047		100.096	100.666	106.979	103.46	99.9087	100.415	102.97	110.695	105.133	100.05
Lcrd/2	305.077		100.953	101.314	110.488	105.212	99.8197	101.615	113.254	113.496	106.656	99.9548
Lcrd/3	200.711		102.938	102.952	111.886	106.241	100.077	103.807	117.854	114.811	107.601	99.9311
Lcrd/4	153.86		102.478	102.905	110.386	105.824	99.7319	104.807	125.433	114.957	108.135	99.6615
Lcrl/1	128.291		100.048	104.602	110.98	105.336	100.359	106.13	119.047	115.241	107.986	101.267
Lcrl/2	63.1314		122.074	106.611	113.327	111.312	102.746	124.749	145.573	116.531	112.37	104.991
Lcrl/3	42.2671		131.547	107.524	113.575	113.43	105.545	132.23	153.756	116.851	113.857	108.981
Lcrl/4	31.5443		136.808	107.866	113.818	114.667	107.043	136.372	158.609	116.987	114.678	107.319
Pcrl (0S)	Pcrd (0S)		Pcre (0S)	Pn (0S)
kN	kN		kN	kN
248.461	374.288		310.498	198.831
																				ID	2*C200*75*20*2.5	2*C200*75*20*2	2*C200*75*20*1.5	2*C150*75*20*2	2*C150*65*20*2	2*C150*50*20*2	2*C100*75*20*2
																					Screw Spacing	Screw Spacing	Screw Spacing	Screw Spacing	Screw Spacing	Screw Spacing	Screw Spacing
					Specimen	Pcrl (0S)	Pcrd (0S)	Pcre (0S)	Pn (0S)	Pu(0S) [FE]											mm	mm	mm	mm	mm	mm	mm
						kN	kN	kN	kN	kN										0S
					2*C200*75*20*2.5	325.478	489.551	449.836	293.861	518.446	587.721									Lcre/1	2960	2960	2960	2960	2960	2960	2960
					2*C200*75*20*2	166.522	309.522	360.857	202.838	387.222	405.676									Lcre/2	1480	1480	1480	1480	1480	1480	1480
					2*C200*75*20*1.5	70.217	168.354	268.634	124.208	252.986	248.415									Lcre/3	986.67	986.67	986.67	986.67	986.67	986.67	986.67
					2*C150*75*20*2	252.448	405.381	361.126	224.292	380.747	448.584									Lcre/4	740	740	740	740	740	740	740
					2*C150*65*20*2	241.136	411.03	252.785	187.422	357.023	374.844									Lcrd/1	592	592	740	592	592	493.33	592
					2*C150*50*20*2	223.717	376.274	131.918	115.692	316.127	231.384									Lcrd/2	269.09	328.89	370	328.89	296	246.67	296
					2*C100*75*20*2	459.707	459.904	348.331	243.504	402.604	487.007									Lcrd/3	185	211.43	246.67	211.43	197.33	155.79	197.33
					average	248.461	374.288	310.498	198.831	373.594	397.662									Lcrd/4	140.95	164.44	185	164.44	148	118.4	155.79
							374.288	310.498	198.831	373.594										Lcrl/1	155.79	155.79	155.79	118.4	113.85	113.85	84.57
																				Lcrl/2	75.9	75.9	75.9	58.04	58.04	55.85	42.29
																				Lcrl/3	51.03	51.03	51.03	38.95	38.44	37.47	27.92
																				Lcrl/4	37.95	37.95	37.95	29.31	28.74	27.92	20.99
					thi	com	int	journ con	e
					17			8	2
('2*C100*75*20*2). One layer of Screw.																			('2*C100*75*20*2). Two layers of Screws.
ID	Screw Number	Screw Spacing	Pcrl	Pnl	Pcrl/Pcrl (0S)	Pcrd	Pnd	Pcrd/Pcrd (0S)	Pcre	Pne	Pcre/Pcre (0S)	Pn	Pn/Pn (0S)	Pcrl	Pcrd	Pcre	Pn		ID	Screw Number	Screw Spacing	Pcrl	Pnl	Pcrl/Pcrl (0S)	Pcrd	Pnd	Pcrd/Pcrd (0S)	Pcre	Pne	Pcre/Pcre (0S)	Pn	Pn/Pn (0S)
		mm	N	N	%	N	N	%	N	N	%	N	%	kN	kN	kN	kN				mm	N	N	%	N	N	%	N	N	%	N	%
0S			459707	243504	100	459904	310841	100	348331	243504	100	243504	100	459.707	459.904	348.331	243.504		0S			459707	243504	100	459904	310841	100	348331	243504	100	243504	100
Lcre/1	2	2960	459715	243616	100.002	459904	310841	100	348676	243616	100.099	243616	100.046						Lcre/1	4	2960	459713	243798	100.001	459906	310841	100	349235	243798	100.26	243798	100.121
Lcre/2	3	1480	459715	243616	100.002	459904	310841	100	348676	243616	100.099	243616	100.046						Lcre/2	6	1480	460718	243802	100.22	459833	310823	99.9846	349247	243802	100.263	243802	100.122
Lcre/3	4	986.67	462447	250756	100.596	459727	310797	99.9615	371717	250756	106.714	250756	102.979						Lcre/3	8	986.67	461711	252979	100.436	459832	310823	99.9843	379374	252979	108.912	252979	103.891
Lcre/4	5	740	462102	253768	100.521	459736	310799	99.9635	382152	253768	109.709	253768	104.215						Lcre/4	10	740	462215	256638	100.546	460198	310915	100.064	392533	256638	112.69	256638	105.394
Lcrd/1	6	592	459757	255416	100.011	459764	310806	99.9696	388062	255416	111.406	255416	104.892						Lcrd/1	12	592	462270	258538	100.558	459767	310807	99.9702	399656	258538	114.735	258538	106.174
Lcrd/2	11	296	463456	259173	100.816	459817	310819	99.9811	402080	259173	115.43	259173	106.435						Lcrd/2	22	296	466924	261918	101.57	467742	312784	101.704	412845	261918	118.521	261918	107.562
Lcrd/3	16	197.33	465234	260497	101.202	459791	310813	99.9754	407216	260497	116.905	260497	106.979						Lcrd/3	32	197.33	471265	262800	102.514	460326	310947	100.092	416401	262800	119.542	262800	107.925
Lcrd/4	20	155.79	461065	260911	100.295	460786	311062	100.192	408841	260911	117.371	260911	107.149						Lcrd/4	40	155.79	462626	263112	100.635	471777	313770	102.582	417669	263112	119.906	263112	108.053
Lcrl/1	36	84.57	459767	263128	100.013	475651	314707	103.424	417736	263128	119.925	263128	108.059						Lcrl/1	72	84.57	529895	264347	115.268	534637	327922	116.25	422760	264347	121.367	264347	108.56
Lcrl/2	71	42.29	555464	263854	120.83	479429	315613	104.245	420714	263854	120.78	263854	108.357						Lcrl/2	142	42.29	651108	264747	141.635	573234	335582	124.642	424428	264747	121.846	264747	108.724
Lcrl/3	107	27.92	595937	263992	129.634	480197	315796	104.412	421285	263992	120.944	263992	108.414						Lcrl/3	214	27.92	710526	264843	154.561	584812	337740	127.16	424831	264843	121.962	264843	108.764
Lcrl/4	142	20.99	612452	264039	133.227	480466	315860	104.471	421478	264039	120.999	264039	108.433						Lcrl/4	284	20.99	739087	264881	160.773	589269	338554	128.129	424988	264881	122.007	264881	108.779
[truncated: 15 more columns]
